# Supplementary material for: Tetra­aqua­{5-[(pyridin-2-yl­methyl­idene)amino]benzene-1,3-dicarboxyl­ato-κ2 N,N′}nickel(II) tetra­hydrate
Source: Acta Crystallogr Sect E Struct Rep Online. 2012 Jun 23;68(Pt 7):m964. doi: 10.1107/S1600536812027122 (PMC3393215; doi:10.1107/S1600536812027122)
Supplement: Supplementary file 1 [file e-68-0m964-sup1.cif]

##############################################################################
#                                                                            #
# This CIF contains the data in a paper accepted for publication in          #
# Acta Crystallographica Section E. It conforms to the requirements of       #
# Notes for Authors for Acta Crystallographica Section E, and has been       #
# peer reviewed under the auspices of the IUCr Commission on Journals.       #
#                                                                            #
# Full details of the Crystallographic Information File format               #
# are given in the paper "The Crystallographic Information File (CIF):       #
# a New Standard Archive File for Crystallography" by S. R. Hall, F. H.      #
# Allen and I. D. Brown [Acta Cryst. (1991), A47, 655-685].                  #
#                                                                            #
# The current version of the core CIF dictionary is obtainable from          #
# ftp://ftp.iucr.org/pub/cif_core.dic.                                       #
#                                                                            #
# Software is freely available for graphical display of the structure(s)     #
# in this CIF. For information consult the CIF software page                 #
# http://www.iucr.org/resources/cif/software.                                #
#                                                                            #
# This file may be used for bona fide research purposes within the           #
# scientific community so long as proper attribution is given to the journal # 
# article from which it was obtained.                                        #
#                                                                            #
##############################################################################
data_I
_audit_creation_method     SHELXL-97
_chemical_name_systematic
;
Tetraaqua{5-[(pyridin-2-ylmethylidene)amino]benzene-1,3-dicarboxylato-
\k^2^<i>N</i>,<i>N</i>'}nickel(II) tetrahydrate
;
_chemical_name_common     ?
_chemical_formula_moiety     'C14 H16 N2 Ni O8, 4(H2 O)'
_chemical_formula_sum     'C14 H24 N2 Ni O12'
_chemical_formula_iupac     '[Ni (C14 H8 N2 O4) (H2 O)4], 4H2 O'
_chemical_formula_weight     471.06
_chemical_melting_point     ?
_symmetry_cell_setting     monoclinic
_symmetry_space_group_name_H-M     'P n'
_symmetry_space_group_name_Hall     'P -2yac'
loop_
    _symmetry_equiv_pos_as_xyz
    'x, y, z'
    'x+1/2, -y, z+1/2'
_cell_length_a     10.998(2)
_cell_length_b     7.4536(15)
_cell_length_c     12.271(3)
_cell_angle_alpha     90.00
_cell_angle_beta     95.86(3)
_cell_angle_gamma     90.00
_cell_volume     1000.7(3)
_cell_formula_units_Z     2
_cell_measurement_reflns_used     4687
_cell_measurement_theta_min     2.73
_cell_measurement_theta_max     28.27
_cell_measurement_temperature     153(2)
_exptl_crystal_description     block
_exptl_crystal_colour     green
_exptl_crystal_size_max     0.28
_exptl_crystal_size_mid     0.25
_exptl_crystal_size_min     0.23
_exptl_crystal_density_diffrn     1.563
_exptl_crystal_density_meas     ?
_exptl_crystal_density_method     'not measured'
_exptl_crystal_F_000     492
_exptl_absorpt_coefficient_mu     1.034
_exptl_absorpt_correction_type     multi-scan
_exptl_absorpt_process_details     '(SADABS; Sheldrick, 2001)'
_exptl_absorpt_correction_T_min     0.76
_exptl_absorpt_correction_T_max     0.79
_exptl_special_details
;
;
_diffrn_ambient_temperature     153(2)
_diffrn_radiation_type     MoK\a
_diffrn_radiation_wavelength     0.71073
_diffrn_radiation_source     'fine-focus sealed tube'
_diffrn_radiation_monochromator     graphite
_diffrn_measurement_device_type     'Bruker APEXII CCD'
_diffrn_measurement_method     '\p and \w scans'
_diffrn_reflns_number     4844
_diffrn_reflns_av_R_equivalents     0.0114
_diffrn_reflns_av_sigmaI/netI     0.0422
_diffrn_reflns_theta_min     2.37
_diffrn_reflns_theta_max     24.99
_diffrn_reflns_theta_full     24.99
_diffrn_measured_fraction_theta_max     0.998
_diffrn_measured_fraction_theta_full     0.998
_diffrn_reflns_limit_h_min     -12
_diffrn_reflns_limit_h_max     13
_diffrn_reflns_limit_k_min     -8
_diffrn_reflns_limit_k_max     5
_diffrn_reflns_limit_l_min     -14
_diffrn_reflns_limit_l_max     13
_refine_special_details
;
Refinement of <i>F</i>^2^ against ALL reflections. The weighted <i>R</i>-factor
<i>wR</i> and goodness of fit <i>S</i> are based on <i>F</i>^2^, conventional
<i>R</i>-factors <i>R</i> are based on <i>F</i>, with <i>F</i> set to zero for
negative <i>F</i>^2^. The threshold expression of <i>F</i>^2^ >
\s(<i>F</i>^2^) is used only for calculating <i>R</i>-factors(gt) <i>etc</i>.
and is not relevant to the choice of reflections for refinement.
<i>R</i>-factors based on <i>F</i>^2^ are statistically about twice as large
as those based on <i>F</i>, and <i>R</i>- factors based on ALL data will be
even larger.
;
_reflns_number_total     3243
_reflns_number_gt     3186
_reflns_threshold_expression     I>2sigma(I)
_refine_ls_structure_factor_coef     Fsqd
_refine_ls_matrix_type     full
_refine_ls_R_factor_all     0.0187
_refine_ls_R_factor_gt     0.0183
_refine_ls_wR_factor_gt     0.0434
_refine_ls_wR_factor_ref     0.0436
_refine_ls_goodness_of_fit_ref     1.003
_refine_ls_restrained_S_all     1.001
_refine_ls_number_reflns     3243
_refine_ls_number_parameters     326
_refine_ls_number_restraints     18
_refine_ls_hydrogen_treatment     mixed
_refine_ls_weighting_scheme     calc
_refine_ls_weighting_details
         'calc w=1/[\s^2^(Fo^2^)+(0.0000P)^2^+0.0000P] where P=(Fo^2^+2Fc^2^)/3'
_atom_sites_solution_hydrogens     geom
_atom_sites_solution_primary     direct
_atom_sites_solution_secondary     difmap
_refine_ls_shift/su_max     0.001
_refine_ls_shift/su_mean     0.000
_refine_diff_density_max     0.167
_refine_diff_density_min     -0.322
_refine_ls_extinction_method     none
_refine_ls_extinction_coef     ?
_refine_ls_abs_structure_details     'Flack (1983), 1482 Friedel pairs'
_refine_ls_abs_structure_Flack     0.012(7)
loop_
    _atom_type_symbol
    _atom_type_description
    _atom_type_scat_dispersion_real
    _atom_type_scat_dispersion_imag
    _atom_type_scat_source
    'C' 'C' 0.0033 0.0016
                         'International Tables Vol C Tables 4.2.6.8 and 6.1.1.4'
    'H' 'H' 0.0000 0.0000
                         'International Tables Vol C Tables 4.2.6.8 and 6.1.1.4'
    'N' 'N' 0.0061 0.0033
                         'International Tables Vol C Tables 4.2.6.8 and 6.1.1.4'
    'O' 'O' 0.0106 0.0060
                         'International Tables Vol C Tables 4.2.6.8 and 6.1.1.4'
    'Ni' 'Ni' 0.3393 1.1124
                         'International Tables Vol C Tables 4.2.6.8 and 6.1.1.4'
_computing_data_collection     'APEX2 (Bruker, 2008)'
_computing_cell_refinement     'SAINT (Bruker, 2008)'
_computing_data_reduction     'SAINT (Bruker, 2008)'
_computing_structure_solution     'SHELXS97 (Sheldrick, 2008)'
_computing_structure_refinement     'SHELXL97 (Sheldrick, 2008)'
_computing_molecular_graphics     'SHELXTL (Sheldrick, 2008)'
_computing_publication_material     'SHELXTL (Sheldrick, 2008)'
loop_
    _atom_site_type_symbol
    _atom_site_label
    _atom_site_fract_x
    _atom_site_fract_y
    _atom_site_fract_z
    _atom_site_U_iso_or_equiv
    _atom_site_adp_type
    _atom_site_calc_flag
    _atom_site_refinement_flags
    _atom_site_occupancy
    _atom_site_symmetry_multiplicity
    _atom_site_disorder_assembly
    _atom_site_disorder_group
    Ni Ni1 0.37023(2) 0.06687(3) 0.25107(2) 0.02312(6) Uani d . 1 1 . .
    O O11 0.59391(13) 0.4492(2) 0.60907(11) 0.0365(3) Uani d . 1 1 . .
    O O12 0.79525(13) 0.44664(17) 0.65146(10) 0.0312(3) Uani d . 1 1 . .
    O O13 0.99057(13) 0.0971(2) 0.23435(11) 0.0368(3) Uani d . 1 1 . .
    O O14 1.06809(13) 0.2502(2) 0.37992(11) 0.0437(4) Uani d . 1 1 . .
    N N1 0.33191(14) 0.1330(2) 0.08687(12) 0.0262(3) Uani d . 1 1 . .
    N N2 0.53004(14) 0.2062(2) 0.22151(11) 0.0245(3) Uani d . 1 1 . .
    C C1 0.61826(18) 0.3092(3) 0.39979(14) 0.0251(4) Uani d . 1 1 . .
    H H1 0.5381 0.3345 0.4179 0.030 Uiso calc R 1 1 . .
    C C2 0.71820(17) 0.3406(3) 0.47565(14) 0.0235(4) Uani d . 1 1 . .
    C C3 0.83473(18) 0.3022(3) 0.44835(15) 0.0259(4) Uani d . 1 1 . .
    H H3 0.9034 0.3248 0.5000 0.031 Uiso calc R 1 1 . .
    C C4 0.85227(17) 0.2312(3) 0.34669(14) 0.0250(4) Uani d . 1 1 . .
    C C5 0.75203(17) 0.1988(3) 0.27103(14) 0.0265(4) Uani d . 1 1 . .
    H H5 0.7631 0.1481 0.2017 0.032 Uiso calc R 1 1 . .
    C C6 0.63539(17) 0.2408(2) 0.29722(13) 0.0236(4) Uani d . 1 1 . .
    C C7 0.70072(18) 0.4171(2) 0.58770(15) 0.0262(4) Uani d . 1 1 . .
    C C8 0.97978(17) 0.1900(3) 0.31911(14) 0.0288(4) Uani d . 1 1 . .
    C C9 0.22699(19) 0.1125(3) 0.02380(15) 0.0317(4) Uani d . 1 1 . .
    H H9 0.1610 0.0535 0.0531 0.038 Uiso calc R 1 1 . .
    C C10 0.42487(17) 0.2153(3) 0.04433(14) 0.0276(4) Uani d . 1 1 . .
    C C11 0.4170(2) 0.2744(3) -0.06311(15) 0.0365(5) Uani d . 1 1 . .
    H H11 0.4852 0.3281 -0.0920 0.044 Uiso calc R 1 1 . .
    C C12 0.3065(2) 0.2531(3) -0.12734(17) 0.0387(5) Uani d . 1 1 . .
    H H12 0.2975 0.2929 -0.2013 0.046 Uiso calc R 1 1 . .
    C C13 0.2108(2) 0.1744(3) -0.08316(15) 0.0376(5) Uani d . 1 1 . .
    H H13 0.1339 0.1620 -0.1253 0.045 Uiso calc R 1 1 . .
    C C14 0.53287(18) 0.2494(3) 0.12145(15) 0.0298(4) Uani d . 1 1 . .
    H H27A 0.6038 0.3028 0.0973 0.036 Uiso calc R 1 1 . .
    O O1W 0.45336(14) -0.1770(2) 0.22189(11) 0.0320(3) Uani d D 1 1 . .
    H H1WA 0.5141(17) -0.182(4) 0.1854(19) 0.051(8) Uiso d D 1 1 . .
    H H1WB 0.404(2) -0.260(3) 0.197(2) 0.052(8) Uiso d D 1 1 . .
    O O2W 0.28859(13) 0.29701(19) 0.30190(10) 0.0287(3) Uani d D 1 1 . .
    H H2WA 0.282(2) 0.380(2) 0.2549(15) 0.041(7) Uiso d D 1 1 . .
    H H2WB 0.2170(12) 0.278(4) 0.318(2) 0.040(7) Uiso d D 1 1 . .
    O O3W 0.21080(13) -0.0759(2) 0.25377(13) 0.0347(3) Uani d D 1 1 . .
    H H3WA 0.1436(15) -0.021(3) 0.2488(19) 0.045(7) Uiso d D 1 1 . .
    H H3WB 0.213(3) -0.161(3) 0.2999(18) 0.052(9) Uiso d D 1 1 . .
    O O4W 0.42066(14) 0.0135(2) 0.41328(11) 0.0354(3) Uani d D 1 1 . .
    H H4WA 0.426(2) -0.0947(16) 0.4340(18) 0.039(7) Uiso d D 1 1 . .
    H H4WB 0.404(3) 0.071(3) 0.4687(15) 0.053(8) Uiso d D 1 1 . .
    O O5W 0.90461(16) -0.2004(3) 0.10994(13) 0.0428(4) Uani d D 1 1 . .
    H H5WA 0.960(2) -0.278(4) 0.121(3) 0.072(11) Uiso d D 1 1 . .
    H H5WB 0.923(3) -0.118(3) 0.1558(17) 0.056(8) Uiso d D 1 1 . .
    O O6W 0.2147(2) -0.3434(3) 0.41405(17) 0.0606(5) Uani d D 1 1 . .
    H H6WA 0.2869(17) -0.353(6) 0.448(3) 0.099(13) Uiso d D 1 1 . .
    H H6WB 0.208(7) -0.455(3) 0.400(7) 0.24(3) Uiso d D 1 1 . .
    O O7W 0.43501(19) 0.7089(3) 0.54059(15) 0.0513(5) Uani d D 1 1 . .
    H H7WA 0.481(2) 0.617(3) 0.554(2) 0.064(9) Uiso d D 1 1 . .
    H H7WB 0.440(4) 0.779(4) 0.596(2) 0.097(13) Uiso d D 1 1 . .
    O O8W 0.6440(2) -0.2071(5) 0.09886(15) 0.1086(11) Uani d D 1 1 . .
    H H8WA 0.7214(10) -0.215(5) 0.107(3) 0.098(12) Uiso d D 1 1 . .
    H H8WB 0.638(3) -0.166(5) 0.0353(14) 0.088(11) Uiso d D 1 1 . .
loop_
    _atom_site_aniso_label
    _atom_site_aniso_U_11
    _atom_site_aniso_U_22
    _atom_site_aniso_U_33
    _atom_site_aniso_U_12
    _atom_site_aniso_U_13
    _atom_site_aniso_U_23
    Ni1 0.01730(11) 0.03003(11) 0.02190(9) 0.00037(11) 0.00138(7) 0.00049(11)
    O11 0.0299(8) 0.0466(9) 0.0337(7) 0.0084(7) 0.0070(6) -0.0074(7)
    O12 0.0304(8) 0.0353(8) 0.0270(6) 0.0010(6) -0.0011(6) -0.0065(6)
    O13 0.0244(8) 0.0506(9) 0.0361(7) 0.0039(7) 0.0062(6) -0.0093(7)
    O14 0.0179(7) 0.0810(12) 0.0321(7) -0.0026(7) 0.0019(6) -0.0121(7)
    N1 0.0212(8) 0.0314(9) 0.0253(7) 0.0028(7) -0.0011(6) -0.0035(7)
    N2 0.0182(8) 0.0319(9) 0.0229(7) 0.0009(7) 0.0000(6) -0.0014(7)
    C1 0.0198(9) 0.0295(10) 0.0264(8) 0.0006(8) 0.0039(7) 0.0011(8)
    C2 0.0226(10) 0.0261(10) 0.0219(8) 0.0010(8) 0.0019(7) 0.0015(7)
    C3 0.0204(10) 0.0306(11) 0.0261(9) -0.0008(8) -0.0001(8) 0.0014(8)
    C4 0.0194(9) 0.0310(10) 0.0247(8) -0.0003(8) 0.0034(7) 0.0007(7)
    C5 0.0215(10) 0.0356(10) 0.0226(8) 0.0001(8) 0.0032(7) -0.0012(8)
    C6 0.0189(10) 0.0288(9) 0.0225(8) -0.0017(7) -0.0001(7) 0.0009(7)
    C7 0.0261(11) 0.0250(9) 0.0278(9) 0.0033(8) 0.0043(7) -0.0002(7)
    C8 0.0219(10) 0.0388(11) 0.0264(9) 0.0023(8) 0.0051(7) 0.0026(8)
    C9 0.0253(10) 0.0376(11) 0.0309(9) 0.0000(9) -0.0028(8) -0.0037(9)
    C10 0.0231(10) 0.0347(11) 0.0250(8) 0.0037(8) 0.0029(7) -0.0020(8)
    C11 0.0359(12) 0.0491(13) 0.0248(9) 0.0052(10) 0.0043(8) 0.0009(9)
    C12 0.0434(14) 0.0479(14) 0.0228(9) 0.0077(11) -0.0059(9) -0.0006(9)
    C13 0.0358(12) 0.0424(12) 0.0316(10) 0.0039(10) -0.0108(8) -0.0069(9)
    C14 0.0222(10) 0.0422(12) 0.0254(9) -0.0029(8) 0.0037(7) 0.0021(8)
    O1W 0.0236(8) 0.0363(8) 0.0361(7) 0.0018(7) 0.0035(6) -0.0063(6)
    O2W 0.0253(8) 0.0324(8) 0.0290(7) 0.0004(6) 0.0058(6) 0.0038(6)
    O3W 0.0210(8) 0.0361(8) 0.0475(8) -0.0001(6) 0.0065(7) 0.0005(7)
    O4W 0.0477(9) 0.0341(8) 0.0247(7) 0.0011(8) 0.0043(6) 0.0034(7)
    O5W 0.0378(10) 0.0533(11) 0.0367(8) 0.0026(9) 0.0010(7) -0.0056(8)
    O6W 0.0602(13) 0.0528(11) 0.0698(11) 0.0011(10) 0.0114(10) -0.0038(10)
    O7W 0.0583(13) 0.0500(11) 0.0451(10) 0.0174(10) 0.0023(9) 0.0078(9)
    O8W 0.0349(12) 0.256(4) 0.0353(10) 0.0051(16) 0.0066(8) -0.0276(14)
_geom_special_details
;
All e.s.d.'s (except the e.s.d. in the dihedral angle between two l.s. planes)
are estimated using the full covariance matrix. The cell e.s.d.'s are taken
into account individually in the estimation of e.s.d.'s in distances, angles
and torsion angles; correlations between e.s.d.'s in cell parameters are only
used when they are defined by crystal symmetry. An approximate (isotropic)
treatment of cell e.s.d.'s is used for estimating e.s.d.'s involving l.s.
planes.
;
loop_
    _geom_bond_atom_site_label_1
    _geom_bond_atom_site_label_2
    _geom_bond_site_symmetry_2
    _geom_bond_distance
    _geom_bond_publ_flag
    Ni1 O4W . 2.0500(15) ?
    Ni1 O3W . 2.0542(15) ?
    Ni1 O2W . 2.0621(14) ?
    Ni1 N1 . 2.0753(16) ?
    Ni1 O1W . 2.0822(15) ?
    Ni1 N2 . 2.1048(16) ?
    O11 C7 . 1.253(2) ?
    O12 C7 . 1.255(2) ?
    O13 C8 . 1.265(2) ?
    O14 C8 . 1.247(2) ?
    N1 C9 . 1.331(2) ?
    N1 C10 . 1.343(3) ?
    N2 C14 . 1.273(2) ?
    N2 C6 . 1.433(2) ?
    C1 C2 . 1.386(3) ?
    C1 C6 . 1.389(2) ?
    C1 H1 . 0.9500 ?
    C2 C3 . 1.387(3) ?
    C2 C7 . 1.519(3) ?
    C3 C4 . 1.387(3) ?
    C3 H3 . 0.9500 ?
    C4 C5 . 1.388(3) ?
    C4 C8 . 1.508(3) ?
    C5 C6 . 1.390(3) ?
    C5 H5 . 0.9500 ?
    C9 C13 . 1.385(3) ?
    C9 H9 . 0.9500 ?
    C10 C11 . 1.384(3) ?
    C10 C14 . 1.463(3) ?
    C11 C12 . 1.389(3) ?
    C11 H11 . 0.9500 ?
    C12 C13 . 1.364(3) ?
    C12 H12 . 0.9500 ?
    C13 H13 . 0.9500 ?
    C14 H27A . 0.9500 ?
    O1W H1WA . 0.842(10) ?
    O1W H1WB . 0.853(10) ?
    O2W H2WA . 0.846(10) ?
    O2W H2WB . 0.843(10) ?
    O3W H3WA . 0.842(10) ?
    O3W H3WB . 0.850(10) ?
    O4W H4WA . 0.846(10) ?
    O4W H4WB . 0.837(10) ?
    O5W H5WA . 0.841(10) ?
    O5W H5WB . 0.844(10) ?
    O6W H6WA . 0.862(10) ?
    O6W H6WB . 0.855(10) ?
    O7W H7WA . 0.853(10) ?
    O7W H7WB . 0.850(10) ?
    O8W H8WA . 0.849(10) ?
    O8W H8WB . 0.835(10) ?
loop_
    _geom_angle_atom_site_label_1
    _geom_angle_atom_site_label_2
    _geom_angle_atom_site_label_3
    _geom_angle_site_symmetry_1
    _geom_angle_site_symmetry_3
    _geom_angle
    _geom_angle_publ_flag
    O4W Ni1 O3W . . 91.75(7) ?
    O4W Ni1 O2W . . 87.18(6) ?
    O3W Ni1 O2W . . 91.56(6) ?
    O4W Ni1 N1 . . 175.40(7) ?
    O3W Ni1 N1 . . 92.85(7) ?
    O2W Ni1 N1 . . 92.55(6) ?
    O4W Ni1 O1W . . 85.27(6) ?
    O3W Ni1 O1W . . 86.63(6) ?
    O2W Ni1 O1W . . 172.17(5) ?
    N1 Ni1 O1W . . 95.14(6) ?
    O4W Ni1 N2 . . 96.62(6) ?
    O3W Ni1 N2 . . 170.98(6) ?
    O2W Ni1 N2 . . 92.22(6) ?
    N1 Ni1 N2 . . 78.80(7) ?
    O1W Ni1 N2 . . 90.69(6) ?
    C9 N1 C10 . . 118.40(16) ?
    C9 N1 Ni1 . . 127.97(14) ?
    C10 N1 Ni1 . . 113.51(12) ?
    C14 N2 C6 . . 118.84(16) ?
    C14 N2 Ni1 . . 113.22(12) ?
    C6 N2 Ni1 . . 127.68(11) ?
    C2 C1 C6 . . 119.95(17) ?
    C2 C1 H1 . . 120.0 ?
    C6 C1 H1 . . 120.0 ?
    C1 C2 C3 . . 119.46(16) ?
    C1 C2 C7 . . 120.43(17) ?
    C3 C2 C7 . . 120.11(16) ?
    C4 C3 C2 . . 120.86(17) ?
    C4 C3 H3 . . 119.6 ?
    C2 C3 H3 . . 119.6 ?
    C3 C4 C5 . . 119.62(17) ?
    C3 C4 C8 . . 119.86(17) ?
    C5 C4 C8 . . 120.52(16) ?
    C4 C5 C6 . . 119.66(16) ?
    C4 C5 H5 . . 120.2 ?
    C6 C5 H5 . . 120.2 ?
    C1 C6 C5 . . 120.42(17) ?
    C1 C6 N2 . . 118.58(16) ?
    C5 C6 N2 . . 120.93(15) ?
    O11 C7 O12 . . 124.81(17) ?
    O11 C7 C2 . . 117.99(16) ?
    O12 C7 C2 . . 117.19(17) ?
    O14 C8 O13 . . 123.82(17) ?
    O14 C8 C4 . . 118.55(16) ?
    O13 C8 C4 . . 117.63(16) ?
    N1 C9 C13 . . 122.2(2) ?
    N1 C9 H9 . . 118.9 ?
    C13 C9 H9 . . 118.9 ?
    N1 C10 C11 . . 122.65(17) ?
    N1 C10 C14 . . 115.33(15) ?
    C11 C10 C14 . . 121.90(18) ?
    C10 C11 C12 . . 118.0(2) ?
    C10 C11 H11 . . 121.0 ?
    C12 C11 H11 . . 121.0 ?
    C13 C12 C11 . . 119.31(19) ?
    C13 C12 H12 . . 120.3 ?
    C11 C12 H12 . . 120.3 ?
    C12 C13 C9 . . 119.36(19) ?
    C12 C13 H13 . . 120.3 ?
    C9 C13 H13 . . 120.3 ?
    N2 C14 C10 . . 118.80(17) ?
    N2 C14 H27A . . 120.6 ?
    C10 C14 H27A . . 120.6 ?
    Ni1 O1W H1WA . . 120.9(19) ?
    Ni1 O1W H1WB . . 114.8(19) ?
    H1WA O1W H1WB . . 107(3) ?
    Ni1 O2W H2WA . . 114.6(16) ?
    Ni1 O2W H2WB . . 112.4(18) ?
    H2WA O2W H2WB . . 105(2) ?
    Ni1 O3W H3WA . . 119.3(19) ?
    Ni1 O3W H3WB . . 115.6(19) ?
    H3WA O3W H3WB . . 112(3) ?
    Ni1 O4W H4WA . . 118.7(16) ?
    Ni1 O4W H4WB . . 129.1(19) ?
    H4WA O4W H4WB . . 105(2) ?
    H5WA O5W H5WB . . 106(3) ?
    H6WA O6W H6WB . . 94(6) ?
    H7WA O7W H7WB . . 111(3) ?
    H8WA O8W H8WB . . 97(3) ?
loop_
    _geom_torsion_atom_site_label_1
    _geom_torsion_atom_site_label_2
    _geom_torsion_atom_site_label_3
    _geom_torsion_atom_site_label_4
    _geom_torsion_site_symmetry_1
    _geom_torsion_site_symmetry_2
    _geom_torsion_site_symmetry_3
    _geom_torsion_site_symmetry_4
    _geom_torsion
    _geom_torsion_publ_flag
    O3W Ni1 N1 C9 . . . . 11.52(18) ?
    O2W Ni1 N1 C9 . . . . -80.16(18) ?
    O1W Ni1 N1 C9 . . . . 98.39(18) ?
    N2 Ni1 N1 C9 . . . . -171.92(19) ?
    O3W Ni1 N1 C10 . . . . -172.54(14) ?
    O2W Ni1 N1 C10 . . . . 95.77(14) ?
    O1W Ni1 N1 C10 . . . . -85.67(14) ?
    N2 Ni1 N1 C10 . . . . 4.02(13) ?
    O4W Ni1 N2 C14 . . . . 175.05(15) ?
    O2W Ni1 N2 C14 . . . . -97.54(15) ?
    N1 Ni1 N2 C14 . . . . -5.37(14) ?
    O1W Ni1 N2 C14 . . . . 89.73(15) ?
    O4W Ni1 N2 C6 . . . . 1.06(16) ?
    O2W Ni1 N2 C6 . . . . 88.47(15) ?
    N1 Ni1 N2 C6 . . . . -179.37(16) ?
    O1W Ni1 N2 C6 . . . . -84.26(15) ?
    C6 C1 C2 C3 . . . . -0.4(3) ?
    C6 C1 C2 C7 . . . . 179.43(17) ?
    C1 C2 C3 C4 . . . . -0.6(3) ?
    C7 C2 C3 C4 . . . . 179.55(17) ?
    C2 C3 C4 C5 . . . . 0.2(3) ?
    C2 C3 C4 C8 . . . . -179.80(19) ?
    C3 C4 C5 C6 . . . . 1.2(3) ?
    C8 C4 C5 C6 . . . . -178.80(17) ?
    C2 C1 C6 C5 . . . . 1.8(3) ?
    C2 C1 C6 N2 . . . . 178.69(16) ?
    C4 C5 C6 C1 . . . . -2.2(3) ?
    C4 C5 C6 N2 . . . . -179.01(17) ?
    C14 N2 C6 C1 . . . . 137.78(19) ?
    Ni1 N2 C6 C1 . . . . -48.5(2) ?
    C14 N2 C6 C5 . . . . -45.3(3) ?
    Ni1 N2 C6 C5 . . . . 128.36(16) ?
    C1 C2 C7 O11 . . . . 0.5(3) ?
    C3 C2 C7 O11 . . . . -179.73(19) ?
    C1 C2 C7 O12 . . . . -178.20(17) ?
    C3 C2 C7 O12 . . . . 1.6(3) ?
    C3 C4 C8 O14 . . . . -12.9(3) ?
    C5 C4 C8 O14 . . . . 167.08(18) ?
    C3 C4 C8 O13 . . . . 167.79(18) ?
    C5 C4 C8 O13 . . . . -12.3(3) ?
    C10 N1 C9 C13 . . . . -0.5(3) ?
    Ni1 N1 C9 C13 . . . . 175.25(16) ?
    C9 N1 C10 C11 . . . . -2.0(3) ?
    Ni1 N1 C10 C11 . . . . -178.38(15) ?
    C9 N1 C10 C14 . . . . 174.02(18) ?
    Ni1 N1 C10 C14 . . . . -2.3(2) ?
    N1 C10 C11 C12 . . . . 2.5(3) ?
    C14 C10 C11 C12 . . . . -173.3(2) ?
    C10 C11 C12 C13 . . . . -0.5(3) ?
    C11 C12 C13 C9 . . . . -1.9(3) ?
    N1 C9 C13 C12 . . . . 2.5(3) ?
    C6 N2 C14 C10 . . . . -179.54(17) ?
    Ni1 N2 C14 C10 . . . . 5.9(2) ?
    N1 C10 C14 N2 . . . . -2.5(3) ?
    C11 C10 C14 N2 . . . . 173.6(2) ?
loop_
    _geom_hbond_atom_site_label_D
    _geom_hbond_atom_site_label_H
    _geom_hbond_atom_site_label_A
    _geom_hbond_site_symmetry_A
    _geom_hbond_distance_DH
    _geom_hbond_distance_HA
    _geom_hbond_distance_DA
    _geom_hbond_angle_DHA
    O1W H1WA O8W . 0.842(10) 1.875(11) 2.715(3) 176(3)
    O1W H1WB O12 2_454 0.853(10) 1.887(10) 2.739(2) 177(3)
    O2W H2WA O12 2_464 0.846(10) 1.826(11) 2.6630(18) 170(2)
    O2W H2WB O14 1_455 0.843(10) 1.886(11) 2.719(2) 170(2)
    O3W H3WA O13 1_455 0.842(10) 1.891(10) 2.733(2) 178(3)
    O3W H3WB O6W . 0.850(10) 1.950(11) 2.798(3) 176(3)
    O4W H4WA O7W 1_545 0.846(10) 1.959(13) 2.751(2) 156(2)
    O4W H4WB O5W 2_455 0.837(10) 1.985(12) 2.808(2) 168(3)
    O5W H5WB O13 . 0.844(10) 1.976(12) 2.801(2) 166(3)
    O5W H5WA O11 2_554 0.841(10) 1.964(13) 2.789(2) 167(3)
    O7W H7WB O13 2_465 0.850(10) 1.968(14) 2.797(3) 165(4)
    O7W H7WA O11 . 0.853(10) 1.847(12) 2.685(2) 167(3)
    O6W H6WB O2W 1_545 0.855(10) 2.42(4) 3.157(2) 145(6)
    O6W H6WA O7W 1_545 0.862(10) 1.942(17) 2.769(3) 160(4)
    O8W H8WB O14 2_454 0.835(10) 2.08(3) 2.750(2) 137(3)
    O8W H8WA O5W . 0.849(10) 2.015(12) 2.856(3) 171(4)
data_global
_journal_data_validation_number     ?
_journal_date_recd_electronic     2012-04-06
_journal_date_accepted     2012-06-15
_journal_name_full     'Acta Crystallographica, Section E'
_journal_year     2012
_journal_volume     68
_journal_issue      7
_journal_page_first     em964
_journal_page_last     em964
_journal_paper_category     QM
_journal_paper_doi     10.1107/S1600536812027122
_journal_coeditor_code     QK2036
_publ_contact_author_name     'Prof. Xie, Ya-Bo'
_publ_contact_author_address
;
College of Environmental and Energy Engineering
Beijing University of Technology
Beijing 100124
People's Republic of China
;
_publ_contact_author_email     'xieyabo@bjut.edu.cn'
_publ_contact_author_fax     '86-10-67391983'
_publ_contact_author_phone     '86-10-67392130'
_publ_section_title
;\
Tetraaqua{5-[(pyridin-2-ylmethylidene)amino]benzene-1,3-dicarboxylato-\
\k^2^<i>N</i>,<i>N</i>'}nickel(II) tetrahydrate
;
loop_
    _publ_author_name
    _publ_author_address
    'Wang, Huan-Huan'
;
College of Environmental and Energy Engineering
Beijing University of Technology
Beijing 100124
People's Republic of China
;
    'Duan, Guang-He'
;
Langfang Health Vocational College
Langfang 065001
People's Republic of China
;
    'Wang, Lin'
;
College of Environmental and Energy Engineering
Beijing University of Technology
Beijing 100124
People's Republic of China
;
    'Xie, Ya-Bo'
;
College of Environmental and Energy Engineering
Beijing University of Technology
Beijing 100124
People's Republic of China
;
