# Supplementary material for: Tetra­aqua­{5-[(pyridin-2-yl­methyl­idene)amino]benzene-1,3-dicarboxyl­ato-κ2 N,N′}nickel(II) tetra­hydrate
Source: Acta Crystallogr Sect E Struct Rep Online. 2012 Jun 23;68(Pt 7):m964. doi: 10.1107/S1600536812027122 (PMC3393215; doi:10.1107/S1600536812027122)
Supplement: Supplementary file 2 [file e-68-0m964-Isup2.hkl]

# 
# h,k,l, Fc-squared, Fo-squared, sigma(Fo-squared) and status flag 
# 
data_I
_shelx_title ' 1 in Pn' 
_shelx_refln_list_code          4 
_shelx_F_calc_maximum      113.96 
_exptl_crystal_F_000       492.00 
_reflns_d_resolution_high  0.8412 
 
loop_ 
 _symmetry_equiv_pos_as_xyz 
 'x, y, z' 
 'x+1/2, -y, z+1/2' 
 
_cell_length_a    10.9984 
_cell_length_b     7.4536 
_cell_length_c    12.2713 
_cell_angle_alpha  90.000 
_cell_angle_beta   95.865 
_cell_angle_gamma  90.000 
 
_shelx_F_squared_multiplier     1.000 
 
loop_ 
 _refln_index_h 
 _refln_index_k 
 _refln_index_l 
 _refln_F_squared_calc 
 _refln_F_squared_meas 
 _refln_F_squared_sigma 
 _refln_observed_status 
  -2   0 -14       44.13       44.19      4.81 o 
   0   0 -14      337.89      327.61     15.22 o 
   2   0 -14      110.60      110.78      7.23 o 
  -2   1 -14      236.78      222.61      8.36 o 
  -1   1 -14       23.65       25.80      2.65 o 
   0   1 -14      145.07      146.74      6.28 o 
   1   1 -14      145.80      138.97      6.04 o 
   2   1 -14      166.41      172.02      6.77 o 
   3   1 -14      203.15      204.93     10.80 o 
   4   1 -14       95.71       99.25      7.50 o 
   0   2 -14       63.04       56.31      3.83 o 
   1   2 -14      153.84      157.27      6.50 o 
   2   2 -14       87.66       87.84      4.60 o 
   3   2 -14      338.87      356.01     12.05 o 
  -3   0 -13      224.66      218.09     11.50 o 
  -1   0 -13      315.59      302.70     14.19 o 
   1   0 -13      475.49      447.27     18.85 o 
   3   0 -13      793.12      748.92     28.88 o 
   5   0 -13      250.27      270.57     14.30 o 
   7   0 -13      219.08      215.92     12.67 o 
  -4   1 -13        3.35        3.99      1.64 o 
  -3   1 -13      181.59      185.19     10.34 o 
  -2   1 -13      150.56      144.68      6.12 o 
  -1   1 -13      175.67      167.02      6.60 o 
   0   1 -13       35.24       38.94      2.97 o 
   1   1 -13      351.70      344.00     10.88 o 
   2   1 -13      136.16      144.72      5.90 o 
   3   1 -13      198.94      218.59      6.45 o 
   4   1 -13       52.52       49.48      4.98 o 
   5   1 -13      235.90      240.33      9.28 o 
   6   1 -13       14.95       16.92      2.42 o 
  -3   2 -13       79.09       82.91      4.67 o 
  -2   2 -13      253.35      258.74      9.21 o 
  -1   2 -13      164.34      165.59      6.72 o 
   0   2 -13      145.73      147.92      6.18 o 
   1   2 -13      132.02      131.26      5.57 o 
   2   2 -13      147.68      145.47      4.94 o 
   3   2 -13       73.41       81.61      4.49 o 
   4   2 -13       88.32       97.16      7.56 o 
   5   2 -13      167.35      174.46     10.87 o 
   6   2 -13      189.63      186.20     11.52 o 
  -2   3 -13      224.49      235.22      8.71 o 
  -1   3 -13      233.97      237.51      8.68 o 
   0   3 -13      250.60      247.28      8.85 o 
   1   3 -13       47.11       51.58      2.97 o 
   2   3 -13      108.69      110.04      4.35 o 
   3   3 -13       27.21       23.73      2.67 o 
   4   3 -13      168.73      179.11      7.48 o 
   5   3 -13       38.07       42.06      5.42 o 
   1   4 -13        0.22        0.00      1.17 o 
  -6   0 -12      200.50      210.21     11.28 o 
  -4   0 -12      369.04      361.02     16.27 o 
  -2   0 -12      572.25      558.73     22.79 o 
   0   0 -12      197.11      197.99     10.01 o 
   2   0 -12      251.60      249.91     11.56 o 
   4   0 -12      297.82      305.56     15.13 o 
   6   0 -12      865.87      883.50     38.24 o 
   8   0 -12      362.37      361.05     18.54 o 
  -6   1 -12      116.20      109.54      5.33 o 
  -5   1 -12       39.28       38.07      3.10 o 
  -4   1 -12      273.96      268.02      9.20 o 
  -3   1 -12        8.80        7.17      1.71 o 
  -2   1 -12      778.25      753.80     20.78 o 
  -1   1 -12       21.11       18.68      2.17 o 
   0   1 -12      454.22      441.64     13.05 o 
   1   1 -12       32.02       30.92      2.09 o 
   2   1 -12       64.91       76.65      3.23 o 
   3   1 -12      461.66      454.45     11.15 o 
   4   1 -12      247.56      248.92      7.15 o 
   5   1 -12      178.00      182.85      7.50 o 
   6   1 -12      207.85      211.35      8.48 o 
   7   1 -12       14.66       13.03      2.25 o 
   8   1 -12      203.39      203.01      8.62 o 
  -5   2 -12      135.66      141.82      6.19 o 
  -4   2 -12      106.66      106.18      5.13 o 
  -3   2 -12       45.94       48.43      3.44 o 
  -2   2 -12      155.65      153.11      6.26 o 
  -1   2 -12      135.38      132.68      5.61 o 
   0   2 -12      812.09      809.36     18.60 o 
   1   2 -12      330.11      329.77      8.74 o 
   2   2 -12      512.75      509.93     12.42 o 
   3   2 -12      281.32      271.82      7.47 o 
   4   2 -12       75.03       82.18      4.25 o 
   5   2 -12      118.55      123.80      5.86 o 
   6   2 -12       85.23       79.34      6.64 o 
   7   2 -12        4.53        5.03      2.90 o 
  -4   3 -12       35.93       33.10      3.03 o 
  -3   3 -12      778.63      772.46     21.47 o 
  -2   3 -12      105.63      101.91      5.00 o 
  -1   3 -12      318.93      305.59      8.49 o 
   0   3 -12       26.60       25.09      2.05 o 
   1   3 -12      331.39      330.43      8.82 o 
   2   3 -12      143.48      139.79      4.81 o 
   3   3 -12      133.41      138.47      4.81 o 
   4   3 -12       85.71       93.25      7.03 o 
   5   3 -12       64.62       68.73      6.39 o 
   6   3 -12       50.79       50.34      5.57 o 
   7   3 -12       67.47       80.06      7.37 o 
  -3   4 -12      183.51      182.93      7.34 o 
  -2   4 -12       14.69       12.03      1.81 o 
  -1   4 -12      391.21      393.95     10.56 o 
   0   4 -12      133.00      133.83      4.92 o 
   1   4 -12      225.74      222.27      6.68 o 
   2   4 -12        8.36        9.33      1.97 o 
   3   4 -12      364.41      378.00     18.81 o 
   4   4 -12       11.84       12.88      3.38 o 
   5   4 -12      217.72      225.61     13.29 o 
   1   5 -12       45.80       45.16      3.58 o 
   2   5 -12       57.64       56.64      3.96 o 
  -7   0 -11      339.06      338.06     15.64 o 
  -5   0 -11      473.95      478.65     20.13 o 
  -3   0 -11      116.25      100.73      6.48 o 
  -1   0 -11      856.97      860.61     32.45 o 
   1   0 -11      381.14      389.25     11.89 o 
   3   0 -11      466.23      473.33     14.03 o 
   5   0 -11      616.49      604.06     26.82 o 
   7   0 -11       39.31       33.73      4.27 o 
   9   0 -11      242.71      252.29     14.33 o 
  -7   1 -11      326.40      320.41     10.65 o 
  -6   1 -11       13.62       13.47      2.11 o 
  -5   1 -11      476.84      487.86     14.47 o 
  -4   1 -11      286.76      280.12      9.29 o 
  -3   1 -11      836.72      806.96     21.92 o 
  -2   1 -11      826.52      808.63     21.85 o 
  -1   1 -11      208.84      217.78      7.44 o 
   0   1 -11       75.72       68.19      2.87 o 
   1   1 -11      275.44      286.37      7.51 o 
   2   1 -11       45.00       43.65      2.30 o 
   3   1 -11      254.06      252.23      5.97 o 
   4   1 -11      106.77      108.60      3.92 o 
   5   1 -11      135.21      143.73      6.13 o 
   6   1 -11      184.42      178.09      7.52 o 
   7   1 -11       65.64       64.91      4.12 o 
   8   1 -11       14.58       15.59      2.61 o 
   9   1 -11      110.59      118.01      6.24 o 
  -7   2 -11       87.42       86.30      4.67 o 
  -6   2 -11       22.21       22.22      2.48 o 
  -5   2 -11      154.32      166.29      6.64 o 
  -4   2 -11      142.74      141.53      5.93 o 
  -3   2 -11      398.60      402.17     11.99 o 
  -2   2 -11      631.98      642.49     17.99 o 
  -1   2 -11      469.17      470.58     11.58 o 
   0   2 -11      373.95      380.94      9.58 o 
   1   2 -11      359.53      350.62      8.96 o 
   2   2 -11      209.18      211.71      6.07 o 
   3   2 -11       91.58       96.57      3.64 o 
   4   2 -11      181.38      184.99      5.73 o 
   5   2 -11       35.07       39.58      3.09 o 
   6   2 -11      118.64      124.04      5.82 o 
   7   2 -11      169.05      158.96     10.46 o 
   8   2 -11       64.98       75.37      6.59 o 
   9   2 -11       65.19       70.45      6.90 o 
  -6   3 -11      114.45      118.12      5.44 o 
  -5   3 -11       18.00       13.91      2.16 o 
  -4   3 -11      382.50      362.57     16.30 o 
  -3   3 -11       27.54       27.12      2.60 o 
  -2   3 -11      237.47      241.90      6.99 o 
  -1   3 -11       45.86       44.66      2.55 o 
   0   3 -11      344.14      335.49      8.91 o 
   1   3 -11       34.25       33.43      2.21 o 
   2   3 -11      204.40      208.55      5.99 o 
   3   3 -11       41.24       39.87      2.34 o 
   4   3 -11      269.66      278.38     14.94 o 
   5   3 -11       49.43       49.50      5.26 o 
   6   3 -11      128.42      133.72      8.93 o 
   7   3 -11      338.88      343.10     18.27 o 
   8   3 -11      381.19      373.32     18.98 o 
  -5   4 -11       18.90       19.65      2.55 o 
  -4   4 -11      163.90      167.73      6.78 o 
  -3   4 -11       28.57       28.13      2.27 o 
  -2   4 -11      131.74      133.70      4.84 o 
  -1   4 -11      129.25      127.17      4.68 o 
   0   4 -11       63.45       63.02      3.11 o 
   1   4 -11      121.51      110.64      4.24 o 
   2   4 -11      362.31      363.00     11.77 o 
   3   4 -11       10.53       11.49      1.91 o 
   4   4 -11      157.92      165.75     10.77 o 
   5   4 -11        3.04        4.47      2.79 o 
   6   4 -11      261.86      291.49     16.84 o 
   7   4 -11       35.12       35.40      5.22 o 
  -3   5 -11       11.67       10.94      2.22 o 
  -2   5 -11      125.38      116.08      5.72 o 
  -1   5 -11       21.31       19.13      2.57 o 
   0   5 -11      156.45      153.33      6.58 o 
   1   5 -11       62.82       68.58      4.32 o 
   2   5 -11      150.45      157.96     11.83 o 
   3   5 -11      134.30      139.00      9.50 o 
   4   5 -11       61.42       75.49      7.09 o 
   5   5 -11       70.68       79.90      7.21 o 
  -8   0 -10      201.01      201.21     10.71 o 
  -6   0 -10      514.53      514.37     21.15 o 
  -4   0 -10      694.30      717.91     27.70 o 
  -2   0 -10     3621.31     3599.66    124.58 o 
   0   0 -10      436.02      433.06     13.43 o 
   2   0 -10      386.35      375.28     11.32 o 
   4   0 -10       53.71       56.89      4.76 o 
   6   0 -10      538.70      509.88     23.85 o 
   8   0 -10      104.45      103.41      7.80 o 
  10   0 -10      234.83      233.70     14.12 o 
  -8   1 -10      241.43      240.10      8.52 o 
  -7   1 -10      273.88      275.64     12.75 o 
  -6   1 -10      385.84      388.53     11.96 o 
  -5   1 -10      219.49      210.43      7.46 o 
  -4   1 -10      620.35      611.99     17.12 o 
  -3   1 -10      569.35      590.81     23.98 o 
  -2   1 -10      163.91      167.10      5.99 o 
  -1   1 -10       11.98       11.95      1.28 o 
   0   1 -10      500.29      511.40     11.70 o 
   1   1 -10       23.82       22.65      1.61 o 
   2   1 -10       28.94       31.64      1.59 o 
   3   1 -10      138.44      141.85      3.82 o 
   4   1 -10      111.11      113.04      3.26 o 
   5   1 -10      239.42      228.89      8.20 o 
   6   1 -10      477.47      473.82     15.45 o 
   7   1 -10      201.24      196.69      7.86 o 
   8   1 -10      441.78      429.84     14.89 o 
   9   1 -10       89.14       89.02      5.17 o 
  10   1 -10      125.25      126.32      9.14 o 
  -8   2 -10      107.37      100.85      5.13 o 
  -7   2 -10      116.40      116.03      5.23 o 
  -6   2 -10       92.55      101.93      4.78 o 
  -5   2 -10      188.09      182.45      6.78 o 
  -4   2 -10       66.17       52.08      4.39 o 
  -3   2 -10      255.39      248.35      8.24 o 
  -2   2 -10       46.66       49.02      2.44 o 
  -1   2 -10      215.59      224.70      6.42 o 
   0   2 -10      424.77      420.05     10.29 o 
   1   2 -10      414.73      416.63     10.08 o 
   2   2 -10      238.85      254.81      6.92 o 
   3   2 -10      645.07      652.26     13.16 o 
   4   2 -10      262.70      267.30      7.33 o 
   5   2 -10       22.21       26.28      2.50 o 
   6   2 -10      116.75      119.54      5.56 o 
   7   2 -10       59.87       55.90      5.30 o 
   8   2 -10      362.47      365.47     18.20 o 
   9   2 -10      149.80      154.10     10.50 o 
  -7   3 -10      103.46       98.95      6.28 o 
  -6   3 -10       86.08       88.88      4.63 o 
  -5   3 -10      447.11      452.29     13.78 o 
  -4   3 -10       42.61       38.54      4.00 o 
  -3   3 -10      274.68      270.74      7.40 o 
  -2   3 -10        2.23        2.00      1.07 o 
  -1   3 -10      102.11      112.02      4.04 o 
   0   3 -10       82.41       80.23      3.31 o 
   1   3 -10      667.95      647.06     15.02 o 
   2   3 -10      149.22      145.48      4.63 o 
   3   3 -10      616.82      611.78     14.25 o 
   4   3 -10      173.07      175.64     10.01 o 
   5   3 -10      159.32      161.76     10.10 o 
   6   3 -10       76.55       77.97      6.66 o 
   7   3 -10      722.39      718.02     32.65 o 
   8   3 -10       32.69       29.55      4.65 o 
   9   3 -10      180.75      184.49     11.83 o 
  -6   4 -10       17.74       14.81      2.23 o 
  -5   4 -10      261.25      265.29      9.21 o 
  -4   4 -10       10.48       11.66      1.63 o 
  -3   4 -10      439.40      435.95     11.15 o 
  -2   4 -10      129.76      116.64      4.35 o 
  -1   4 -10      194.84      196.16      6.01 o 
   0   4 -10        9.32       11.43      1.55 o 
   1   4 -10      200.77      203.29      7.67 o 
   2   4 -10        7.60        5.90      1.53 o 
   3   4 -10      202.59      209.18      9.89 o 
   4   4 -10       35.29       28.28      4.34 o 
   5   4 -10      383.50      370.11     19.30 o 
   6   4 -10        3.03        1.70      2.35 o 
   7   4 -10      305.65      325.84     17.28 o 
   8   4 -10      109.55      115.79      8.93 o 
  -5   5 -10      136.25      144.19      5.57 o 
  -4   5 -10       83.70       88.12      7.32 o 
  -3   5 -10      266.16      279.73     15.52 o 
  -2   5 -10       29.40       29.38      4.33 o 
  -1   5 -10      273.94      260.24     14.02 o 
   0   5 -10      146.28      147.47      9.80 o 
   1   5 -10       12.59       15.77      3.62 o 
   2   5 -10      221.62      211.36     12.17 o 
   3   5 -10      113.85      109.03      8.09 o 
   4   5 -10       51.21       51.69      5.52 o 
   5   5 -10      189.66      186.68     11.77 o 
   6   5 -10      113.01      103.60      8.64 o 
  -2   6 -10      200.98      186.61     12.02 o 
  -1   6 -10      141.12      127.46      9.30 o 
   0   6 -10      261.12      267.66     15.23 o 
   1   6 -10      147.99      138.46      9.84 o 
   2   6 -10      200.89      185.15     11.78 o 
   3   6 -10       78.85       69.39      6.84 o 
   4   6 -10      102.06       97.50      8.20 o 
  -9   0  -9      100.07       95.87      6.55 o 
  -7   0  -9      709.05      710.70     27.64 o 
  -5   0  -9      264.74      245.99     11.38 o 
  -3   0  -9      808.63      800.03     29.96 o 
  -1   0  -9      186.53      180.76      6.14 o 
   1   0  -9      357.85      381.18     11.97 o 
   3   0  -9      360.99      366.50     11.25 o 
   5   0  -9      944.75      946.56     40.37 o 
   7   0  -9      265.82      258.25     12.41 o 
   9   0  -9      915.58      916.89     40.56 o 
  11   0  -9      346.04      333.40     16.90 o 
  -9   1  -9      108.01      107.60      5.01 o 
  -8   1  -9       62.78       65.02      3.73 o 
  -7   1  -9      496.26      485.18     14.26 o 
  -6   1  -9       19.65       20.63      2.14 o 
  -5   1  -9      553.60      555.62     15.98 o 
  -4   1  -9      640.79      627.96     17.76 o 
  -3   1  -9        9.90        9.55      1.48 o 
  -2   1  -9       16.23       17.77      1.50 o 
  -1   1  -9      756.59      740.22     16.14 o 
   0   1  -9      539.65      526.27     12.20 o 
   1   1  -9      459.57      458.59      9.59 o 
   2   1  -9      148.06      147.87      3.72 o 
   3   1  -9      393.60      385.04      8.17 o 
   4   1  -9      530.97      540.92     10.93 o 
   5   1  -9      783.52      791.65     23.55 o 
   6   1  -9     2442.56     2475.95     69.40 o 
   7   1  -9      752.72      753.28     23.51 o 
   8   1  -9      101.85       99.31      5.15 o 
   9   1  -9      167.32      167.92      7.46 o 
  10   1  -9       29.89       34.56      3.30 o 
  -8   2  -9      149.71      153.76      6.25 o 
  -7   2  -9       74.01       73.36      4.15 o 
  -6   2  -9       37.16       35.41      2.74 o 
  -5   2  -9      269.06      270.89      8.67 o 
  -4   2  -9      171.60      171.93      6.24 o 
  -3   2  -9     1716.58     1687.87     35.39 o 
  -2   2  -9      531.50      527.78     12.51 o 
  -1   2  -9      191.38      191.50      5.41 o 
   0   2  -9      245.17      249.51      6.53 o 
   1   2  -9      882.44      837.74     18.65 o 
   2   2  -9      172.23      167.45      4.24 o 
   3   2  -9      110.33      111.05      3.21 o 
   4   2  -9      459.57      472.54      9.89 o 
   5   2  -9       52.46       54.24      4.68 o 
   6   2  -9       86.85       97.67      6.81 o 
   7   2  -9      273.15      277.72     14.50 o 
   8   2  -9      549.08      546.23     24.10 o 
   9   2  -9       47.06       46.73      5.19 o 
  10   2  -9       82.95       86.18      7.19 o 
  -8   3  -9      419.31      424.19     13.13 o 
  -7   3  -9       48.14       48.23      3.33 o 
  -6   3  -9      348.94      341.08     11.01 o 
  -5   3  -9      227.67      221.35      7.64 o 
  -4   3  -9      529.06      536.48     16.06 o 
  -3   3  -9      265.70      273.57      7.34 o 
  -2   3  -9      244.52      243.42      6.53 o 
  -1   3  -9       51.07       51.27      2.53 o 
   0   3  -9      435.63      425.22     10.14 o 
   1   3  -9       43.25       45.53      2.47 o 
   2   3  -9      177.63      184.11      5.38 o 
   3   3  -9      101.96      103.23      3.57 o 
   4   3  -9       35.80       42.30      4.65 o 
   5   3  -9      119.39      119.02      8.24 o 
   6   3  -9      209.46      234.78     13.64 o 
   7   3  -9       59.64       59.13      5.67 o 
   8   3  -9      258.13      268.25     14.82 o 
   9   3  -9       22.30       23.64      4.17 o 
  10   3  -9      176.29      179.78     11.24 o 
  -7   4  -9        6.91        6.10      1.71 o 
  -6   4  -9      248.71      250.41      8.70 o 
  -5   4  -9       56.06       53.96      2.96 o 
  -4   4  -9      355.91      348.36     11.43 o 
  -3   4  -9      170.07      166.79      6.66 o 
  -2   4  -9      443.52      442.19     14.27 o 
  -1   4  -9        0.79        2.35      1.36 o 
   0   4  -9      314.29      309.49     10.14 o 
   1   4  -9       67.82       69.06      5.66 o 
   2   4  -9      588.78      598.99     26.23 o 
   3   4  -9       55.21       44.42      4.91 o 
   4   4  -9      121.90      129.43      8.51 o 
   5   4  -9       72.05       68.05      5.98 o 
   6   4  -9      113.93      125.66      8.90 o 
   7   4  -9        9.81        7.37      2.88 o 
   8   4  -9      421.40      435.75     21.74 o 
   9   4  -9        2.92        3.44      2.86 o 
  -6   5  -9       73.58       79.23      6.85 o 
  -5   5  -9      169.02      171.31     10.76 o 
  -4   5  -9      187.13      174.57     10.89 o 
  -3   5  -9      135.97      125.59      8.82 o 
  -2   5  -9      201.74      205.60     12.29 o 
  -1   5  -9       17.75       20.85      3.70 o 
   0   5  -9       82.63       81.83      6.64 o 
   1   5  -9       64.81       62.91      5.92 o 
   2   5  -9      549.26      521.00     23.73 o 
   3   5  -9       56.74       61.26      5.69 o 
   4   5  -9      456.58      448.14     22.07 o 
   5   5  -9      142.51      135.32      9.12 o 
   6   5  -9      296.97      315.21     16.93 o 
   7   5  -9       69.13       69.55      6.70 o 
  -4   6  -9       97.30       97.08      7.79 o 
  -3   6  -9       68.20       73.66      7.02 o 
  -2   6  -9      211.15      212.38     12.83 o 
  -1   6  -9      188.65      176.82     11.37 o 
   0   6  -9      110.84      107.62      8.16 o 
   1   6  -9      179.12      171.13     11.11 o 
   2   6  -9      170.57      163.17     11.22 o 
   3   6  -9      126.63      119.70      9.07 o 
   4   6  -9      115.72      119.97      8.94 o 
   5   6  -9      188.15      184.33     11.56 o 
   6   6  -9       22.45       21.71      4.41 o 
  -8   0  -8      175.66      197.14      9.72 o 
  -6   0  -8      182.96      175.01      8.56 o 
  -4   0  -8      593.05      590.20     21.15 o 
  -2   0  -8      779.18      761.97     20.85 o 
   0   0  -8     1459.81     1427.74     37.08 o 
   2   0  -8       28.87       37.14      2.16 o 
   4   0  -8      992.32      994.14     26.93 o 
   6   0  -8     3115.61     3044.97    119.37 o 
   8   0  -8     1088.62     1070.13     44.41 o 
  10   0  -8      458.45      451.32     21.27 o 
 -10   1  -8      137.85      148.06      8.40 o 
  -9   1  -8       79.43       75.53      3.98 o 
  -8   1  -8      454.94      440.89     13.00 o 
  -7   1  -8      524.94      498.67     14.31 o 
  -6   1  -8      183.80      180.66      6.62 o 
  -5   1  -8      230.47      229.25      7.29 o 
  -4   1  -8       54.72       55.56      8.37 o 
  -3   1  -8      344.85      324.51      8.13 o 
  -2   1  -8     1089.45     1072.79     22.79 o 
  -1   1  -8       80.92       79.06      2.81 o 
   0   1  -8      918.69      888.09     16.94 o 
   1   1  -8      253.83      249.98      5.49 o 
   2   1  -8      554.75      533.92     10.50 o 
   3   1  -8      134.73      132.54      3.36 o 
   4   1  -8      695.76      698.96     13.52 o 
   5   1  -8      533.93      528.91     12.59 o 
   6   1  -8     1806.74     1778.42     51.25 o 
   7   1  -8       82.56       79.78      4.44 o 
   8   1  -8      198.70      197.12      7.89 o 
   9   1  -8       69.23       65.21      5.33 o 
  10   1  -8      224.37      228.27     12.63 o 
  11   1  -8       67.81       66.43      6.52 o 
  -9   2  -8      204.42      220.49      7.90 o 
  -8   2  -8      158.78      155.99      5.96 o 
  -7   2  -8      167.90      163.14      6.17 o 
  -6   2  -8      171.85      171.11      6.26 o 
  -5   2  -8      168.56      172.86      5.90 o 
  -4   2  -8      339.08      336.25     10.16 o 
  -3   2  -8      234.89      238.34      6.38 o 
  -2   2  -8      356.50      354.08     11.00 o 
  -1   2  -8      156.60      162.42      4.71 o 
   0   2  -8      599.65      604.65     13.75 o 
   1   2  -8      522.98      538.08     10.76 o 
   2   2  -8     1106.52     1166.80     22.21 o 
   3   2  -8     1133.19     1139.30     21.51 o 
   4   2  -8      217.80      224.10      5.09 o 
   5   2  -8      451.77      449.75     14.26 o 
   6   2  -8       88.08       90.23      6.47 o 
   7   2  -8      277.83      270.15     13.36 o 
   8   2  -8      308.64      313.23     15.61 o 
   9   2  -8      142.13      141.34      9.18 o 
  10   2  -8       41.48       39.51      4.90 o 
  11   2  -8      255.78      251.05     14.36 o 
  -9   3  -8      259.62      284.17      9.48 o 
  -8   3  -8       49.96       56.23      3.47 o 
  -7   3  -8      120.05      123.73      5.43 o 
  -6   3  -8      210.30      214.58      6.16 o 
  -5   3  -8      414.56      404.51     10.33 o 
  -4   3  -8       86.91       89.76      3.49 o 
  -3   3  -8      470.53      488.70     13.75 o 
  -2   3  -8      275.67      272.11      9.00 o 
  -1   3  -8      413.13      398.59     12.31 o 
   0   3  -8      297.10      301.27      9.87 o 
   1   3  -8      297.84      284.79      8.93 o 
   2   3  -8      314.25      311.04      9.89 o 
   3   3  -8     1512.03     1505.19     40.13 o 
   4   3  -8      105.19      109.96      4.50 o 
   5   3  -8      720.46      749.67     31.26 o 
   6   3  -8       53.85       61.44      5.32 o 
   7   3  -8      337.29      345.36     17.21 o 
   8   3  -8       98.18       94.24      7.31 o 
   9   3  -8      256.34      270.44     14.68 o 
  10   3  -8       17.66       17.46      3.65 o 
  -8   4  -8       43.77       48.06      3.43 o 
  -7   4  -8      107.08      109.74      4.23 o 
  -6   4  -8       73.31       73.14      4.18 o 
  -5   4  -8      600.34      601.58     17.92 o 
  -4   4  -8      127.14      117.51      6.88 o 
  -3   4  -8     1487.14     1487.96     39.94 o 
  -2   4  -8       79.14       82.27      6.57 o 
  -1   4  -8      178.41      178.12      6.88 o 
   0   4  -8       62.73       66.66      5.40 o 
   1   4  -8      401.35      396.75     19.21 o 
   2   4  -8       36.88       43.11      4.45 o 
   3   4  -8      172.47      172.44     10.20 o 
   4   4  -8      112.74      117.16      7.90 o 
   5   4  -8      144.85      146.84      9.45 o 
   6   4  -8       49.26       53.02      5.30 o 
   7   4  -8      468.03      482.92     22.99 o 
   8   4  -8       24.14       20.98      3.87 o 
   9   4  -8      368.96      383.95     20.36 o 
  -7   5  -8      132.72      133.57      9.60 o 
  -6   5  -8       81.66       75.86      6.67 o 
  -5   5  -8      223.43      229.59     12.89 o 
  -4   5  -8       26.71       21.69      3.92 o 
  -3   5  -8      176.78      180.09     11.13 o 
  -2   5  -8        0.48        0.00      1.85 o 
  -1   5  -8      245.08      244.07     12.94 o 
   0   5  -8       94.46       95.80      7.26 o 
   1   5  -8      182.29      179.11     10.45 o 
   2   5  -8       55.98       64.07      5.58 o 
   3   5  -8      333.60      329.59     17.16 o 
   4   5  -8       74.68       71.68      6.16 o 
   5   5  -8      271.82      271.22     15.23 o 
   6   5  -8      101.29      113.51      8.46 o 
   7   5  -8      113.15      120.01      8.86 o 
   8   5  -8      113.04      115.43      8.83 o 
  -5   6  -8       34.86       33.95      4.89 o 
  -4   6  -8       88.16       87.25      7.36 o 
  -3   6  -8       90.91       80.39      7.19 o 
  -2   6  -8      123.34      114.24      8.69 o 
  -1   6  -8       79.86       82.79      7.14 o 
   0   6  -8      375.94      341.81     17.76 o 
   1   6  -8      115.96      111.97      8.32 o 
   2   6  -8      158.62      157.42     10.37 o 
   3   6  -8      143.17      138.05      9.65 o 
   4   6  -8       44.87       45.77      5.38 o 
   5   6  -8       65.60       61.65      6.30 o 
   6   6  -8      160.64      159.98     10.64 o 
   7   6  -8       75.20       84.68      7.48 o 
  -2   7  -8      349.32      365.22     18.66 o 
  -1   7  -8       18.37       14.43      3.74 o 
   0   7  -8      321.25      294.97     16.28 o 
   1   7  -8       36.66       31.43      4.87 o 
   2   7  -8      151.89      148.05     10.20 o 
   3   7  -8       37.72       36.84      5.12 o 
   4   7  -8       89.50       83.72      7.68 o 
  -9   0  -7       24.03       34.08      3.52 o 
  -7   0  -7     1269.45     1142.57     40.41 o 
  -5   0  -7      876.64      854.56     31.39 o 
  -3   0  -7     2333.84     2305.10     60.04 o 
  -1   0  -7     1543.73     1504.65     39.11 o 
   1   0  -7     1306.95     1327.55     35.30 o 
   3   0  -7      443.44      427.91     11.46 o 
   5   0  -7      722.31      705.18     18.76 o 
   7   0  -7     1786.53     1824.45     74.83 o 
   9   0  -7      220.08      224.89     12.87 o 
  11   0  -7      797.93      747.08     34.50 o 
  -9   1  -7      254.56      253.03      8.43 o 
  -8   1  -7       98.48       96.55      4.29 o 
  -7   1  -7      143.73      139.19      5.46 o 
  -6   1  -7      589.84      586.39     15.68 o 
  -5   1  -7      363.08      351.22     14.64 o 
  -4   1  -7      725.71      733.53     15.77 o 
  -3   1  -7      442.62      448.08     10.08 o 
  -2   1  -7      143.38      147.83      5.36 o 
  -1   1  -7      663.57      653.62     12.67 o 
   0   1  -7      369.98      380.57      7.63 o 
   1   1  -7     1382.10     1349.27     24.64 o 
   2   1  -7      456.99      516.19      9.98 o 
   3   1  -7     2216.08     2233.49     41.12 o 
   4   1  -7      833.06      844.92     16.60 o 
   5   1  -7     1235.19     1235.69     27.66 o 
   6   1  -7      409.63      403.02     12.51 o 
   7   1  -7      176.26      177.66      7.28 o 
   8   1  -7      291.34      298.84     10.42 o 
   9   1  -7      336.40      329.33     11.76 o 
  10   1  -7       98.23       95.90      7.48 o 
  11   1  -7      247.31      230.12     13.03 o 
 -10   2  -7      190.52      209.78     10.72 o 
  -9   2  -7       53.26       58.72      3.42 o 
  -8   2  -7      115.89      121.94      4.96 o 
  -7   2  -7       82.01       84.18      4.02 o 
  -6   2  -7      217.39      219.47      5.85 o 
  -5   2  -7      209.29      210.96      5.83 o 
  -4   2  -7      232.92      234.91      5.99 o 
  -3   2  -7       53.09       53.94      2.31 o 
  -2   2  -7      638.58      626.11     14.07 o 
  -1   2  -7      514.01      508.15     11.52 o 
   0   2  -7      689.25      666.98     14.68 o 
   1   2  -7     1325.03     1345.23     29.17 o 
   2   2  -7      524.14      520.95     11.81 o 
   3   2  -7     1351.84     1376.59     25.81 o 
   4   2  -7      697.82      720.65     19.93 o 
   5   2  -7      850.22      859.44     34.23 o 
   6   2  -7      925.76      915.11     37.75 o 
   7   2  -7      536.46      513.75     21.90 o 
   8   2  -7      212.60      215.28      9.15 o 
   9   2  -7       76.33       73.60      4.49 o 
  10   2  -7       99.84      103.89      5.87 o 
  11   2  -7      210.35      198.87     11.28 o 
  -9   3  -7       26.62       27.85      3.65 o 
  -8   3  -7      293.65      301.35      9.76 o 
  -7   3  -7       39.22       39.08      2.34 o 
  -6   3  -7        8.76        6.72      1.21 o 
  -5   3  -7      259.26      253.13      8.70 o 
  -4   3  -7      301.23      302.59      9.82 o 
  -3   3  -7       63.13       69.39      3.38 o 
  -2   3  -7     1468.43     1445.42     38.43 o 
  -1   3  -7      541.73      534.74     15.63 o 
   0   3  -7      959.15      967.46     26.02 o 
   1   3  -7      756.66      752.23     21.31 o 
   2   3  -7     3558.07     3609.49    139.42 o 
   3   3  -7      114.09      110.85      6.89 o 
   4   3  -7     1417.48     1441.02     58.69 o 
   5   3  -7     1169.00     1180.39     48.57 o 
   6   3  -7      868.20      947.65     41.51 o 
   7   3  -7       73.98       74.44      5.91 o 
   8   3  -7      304.15      313.06     15.15 o 
   9   3  -7       39.99       38.20      3.37 o 
  10   3  -7      183.25      175.75      8.20 o 
  11   3  -7       34.40       26.38      3.28 o 
  -9   4  -7        8.57        7.76      2.71 o 
  -8   4  -7      219.40      218.09      6.56 o 
  -7   4  -7       42.30       38.18      4.12 o 
  -6   4  -7      249.52      254.93      8.83 o 
  -5   4  -7        2.02        0.98      1.28 o 
  -4   4  -7     1858.88     1892.28     50.67 o 
  -3   4  -7      278.18      286.48      9.38 o 
  -2   4  -7      901.98      880.46     25.72 o 
  -1   4  -7      159.31      157.66      9.01 o 
   0   4  -7      712.86      721.34     31.67 o 
   1   4  -7        2.73        4.15      1.98 o 
   2   4  -7      375.47      369.86     16.56 o 
   3   4  -7       79.29       83.87      6.22 o 
   4   4  -7      281.21      275.75     13.95 o 
   5   4  -7      111.87      107.82      7.41 o 
   6   4  -7       69.50       76.14      6.26 o 
   7   4  -7       56.34       58.55      5.73 o 
   8   4  -7      669.86      688.95     31.01 o 
   9   4  -7       14.79       16.57      3.65 o 
  10   4  -7      340.73      343.09     17.59 o 
  -8   5  -7      116.01      121.66      9.11 o 
  -7   5  -7       30.26       34.70      4.88 o 
  -6   5  -7      406.60      405.83     20.68 o 
  -5   5  -7      114.20      122.54      8.53 o 
  -4   5  -7       29.88       34.11      4.29 o 
  -3   5  -7      480.97      468.04     21.37 o 
  -2   5  -7      511.38      488.90     22.38 o 
  -1   5  -7      185.98      191.36     11.00 o 
   0   5  -7      255.45      256.73     13.72 o 
   1   5  -7      183.04      173.18     10.46 o 
   2   5  -7      181.10      173.67      9.81 o 
   3   5  -7      297.58      291.85     14.63 o 
   4   5  -7       94.50       98.10      7.12 o 
   6   5  -7      262.67      281.95     15.12 o 
   7   5  -7       48.41       56.55      5.70 o 
   8   5  -7      107.35      106.96      8.08 o 
   9   5  -7       11.90       15.90      3.65 o 
  -6   6  -7       51.30       52.05      6.09 o 
  -5   6  -7      363.42      378.02     19.18 o 
  -4   6  -7       37.94       34.71      4.78 o 
  -3   6  -7      206.61      213.05     12.68 o 
  -2   6  -7       36.49       34.31      4.63 o 
  -1   6  -7       25.46       22.84      3.83 o 
   0   6  -7       54.29       72.81      6.31 o 
   1   6  -7      245.07      245.35     13.91 o 
   2   6  -7       95.81       97.48      7.79 o 
   3   6  -7       72.58       72.20      6.36 o 
   4   6  -7      102.76       96.23      7.72 o 
   5   6  -7       81.35       89.36      7.23 o 
   6   6  -7      145.80      136.39      9.26 o 
   7   6  -7       99.06      108.53      8.44 o 
  -4   7  -7       16.40       17.09      4.01 o 
  -3   7  -7       42.28       46.18      5.73 o 
  -2   7  -7       21.39       22.53      4.35 o 
  -1   7  -7      145.00      151.70     10.09 o 
   0   7  -7        2.94        0.29      2.50 o 
   1   7  -7       57.86       62.02      6.40 o 
   2   7  -7      132.54      132.41      9.51 o 
   3   7  -7       56.04       52.83      5.96 o 
   4   7  -7       28.18       28.08      4.58 o 
   5   7  -7      207.84      231.18     13.96 o 
  -8   0  -6      119.33      118.43      6.59 o 
  -6   0  -6     1307.19     1333.71     48.73 o 
  -4   0  -6     2552.16     2487.29     65.78 o 
  -2   0  -6     2765.24     2761.47     70.93 o 
   0   0  -6     9895.33     9494.06    236.52 o 
   2   0  -6      192.21      223.40      6.41 o 
   4   0  -6     1067.14     1064.98     27.14 o 
   6   0  -6     1297.05     1266.30     50.74 o 
   8   0  -6     1034.92      978.09     42.51 o 
  10   0  -6      163.59      184.61     10.59 o 
  -9   1  -6       48.43       52.41      3.03 o 
  -8   1  -6      124.20      137.13      5.38 o 
  -7   1  -6      100.16       95.48      3.80 o 
  -6   1  -6      426.64      430.37     12.16 o 
  -5   1  -6      276.48      271.68      6.76 o 
  -4   1  -6      341.68      334.26      8.35 o 
  -3   1  -6      255.71      260.26      6.56 o 
  -2   1  -6     2126.12     2171.07     44.98 o 
  -1   1  -6      504.20      493.04      9.94 o 
   0   1  -6     3698.47     3781.61     66.90 o 
   1   1  -6     2326.24     2519.01     45.80 o 
   2   1  -6     2768.70     2813.58     51.16 o 
   3   1  -6     1544.48     1507.90     27.91 o 
   4   1  -6     1004.67      999.97     18.67 o 
   5   1  -6     1043.40     1077.99     31.52 o 
   6   1  -6      522.20      511.04     16.56 o 
   7   1  -6      442.31      420.78     13.20 o 
   8   1  -6      433.63      419.79     13.67 o 
   9   1  -6      115.33      119.36      5.87 o 
  10   1  -6       97.10       93.91      7.12 o 
  11   1  -6      119.52       99.16      7.92 o 
  12   1  -6      163.03      171.96     10.51 o 
  -9   2  -6      100.68      106.55      6.52 o 
  -8   2  -6      778.23      754.95     19.75 o 
  -7   2  -6      611.08      605.30     13.75 o 
  -6   2  -6      196.59      193.08      5.23 o 
  -5   2  -6     1083.51     1091.69     23.40 o 
  -4   2  -6      674.76      708.06     16.00 o 
  -3   2  -6      713.87      739.50     21.02 o 
  -2   2  -6      121.50      115.98      4.48 o 
  -1   2  -6      785.32      806.81     21.44 o 
   0   2  -6      438.62      416.22     12.23 o 
   1   2  -6      963.38     1021.72     27.92 o 
   2   2  -6     1656.52     1706.19     44.50 o 
   3   2  -6     1176.52     1171.60     29.56 o 
   4   2  -6      189.99      193.13      6.06 o 
   5   2  -6      860.96      881.60     28.38 o 
   6   2  -6      832.76      826.89     26.70 o 
   7   2  -6      104.07      107.44      5.26 o 
   8   2  -6       33.50       34.53      2.90 o 
   9   2  -6       87.04       86.76      4.91 o 
  10   2  -6      240.21      229.98      9.61 o 
  11   2  -6      165.11      156.92      7.67 o 
  12   2  -6       28.31       31.91      3.50 o 
 -10   3  -6       52.68       56.13      5.12 o 
  -9   3  -6      259.59      270.94     13.06 o 
  -8   3  -6       93.18       85.50      3.39 o 
  -7   3  -6      191.27      203.93      7.30 o 
  -6   3  -6       63.47       64.52      3.48 o 
  -5   3  -6      707.63      710.42     19.58 o 
  -4   3  -6      180.93      183.66      6.46 o 
  -3   3  -6     1558.13     1595.92     41.74 o 
  -2   3  -6      203.25      217.60      7.28 o 
  -1   3  -6      438.95      415.30     12.04 o 
   0   3  -6       88.85       91.40      3.90 o 
   1   3  -6      696.38      656.46     17.90 o 
   2   3  -6       88.36       92.46      6.03 o 
   3   3  -6     1903.80     1904.00     59.50 o 
   4   3  -6      256.79      264.66      9.36 o 
   5   3  -6      198.50      204.46      8.16 o 
   6   3  -6        9.12        9.43      1.62 o 
   7   3  -6       39.96       36.12      2.91 o 
   8   3  -6       39.17       34.92      2.98 o 
   9   3  -6      421.39      410.33     15.19 o 
  10   3  -6       18.37       15.09      2.45 o 
  11   3  -6      161.18      157.60      7.69 o 
  -9   4  -6       93.78      104.42      7.74 o 
  -8   4  -6      212.53      213.37      7.82 o 
  -7   4  -6       41.92       40.08      3.07 o 
  -6   4  -6       77.67       81.68      4.09 o 
  -5   4  -6      697.24      700.21     19.94 o 
  -4   4  -6       18.87       22.48      2.15 o 
  -3   4  -6      672.83      655.03     18.82 o 
  -2   4  -6       20.93       18.92      2.92 o 
  -1   4  -6      378.26      361.30     18.00 o 
   0   4  -6       48.77       47.22      4.35 o 
   1   4  -6      100.22      101.52      6.67 o 
   2   4  -6      169.25      165.54      9.32 o 
   3   4  -6     1152.24     1127.35     46.35 o 
   4   4  -6       58.21       63.16      5.27 o 
   5   4  -6      553.20      567.89     23.33 o 
   6   4  -6      350.22      356.36     17.72 o 
   7   4  -6      741.47      753.30     32.32 o 
   8   4  -6        3.15        5.26      2.43 o 
   9   4  -6      450.21      455.85     21.66 o 
  10   4  -6       11.52        6.67      2.73 o 
  -8   5  -6      233.91      239.32     13.72 o 
  -7   5  -6      155.28      160.90     10.83 o 
  -6   5  -6      153.70      152.98      9.59 o 
  -5   5  -6       82.68       77.52      6.67 o 
  -4   5  -6      386.86      396.70     19.00 o 
  -3   5  -6      685.44      707.06     30.11 o 
  -2   5  -6      169.69      174.59     10.31 o 
  -1   5  -6      155.36      151.31      9.51 o 
   0   5  -6       59.51       54.61      5.16 o 
   1   5  -6      860.10      869.21     36.39 o 
   2   5  -6       83.49       80.20      6.34 o 
   3   5  -6      356.80      328.63     16.32 o 
   4   5  -6       81.60       81.38      6.70 o 
   5   5  -6      460.87      472.76     22.41 o 
   6   5  -6      113.61      127.52      8.78 o 
   7   5  -6       81.80       91.72      7.13 o 
   8   5  -6      206.63      222.17     12.57 o 
   9   5  -6      161.20      159.42     10.44 o 
  -7   6  -6      267.18      256.56     15.39 o 
  -6   6  -6      202.44      202.89     12.28 o 
  -5   6  -6       90.31       96.75      7.78 o 
  -4   6  -6       34.86       37.11      4.91 o 
  -3   6  -6      262.39      272.13     15.01 o 
  -2   6  -6       31.13       30.93      4.23 o 
  -1   6  -6      222.47      215.07     12.07 o 
   0   6  -6      119.43      118.65      8.26 o 
   2   6  -6      230.09      233.14     12.73 o 
   3   6  -6       40.48       38.90      4.90 o 
   4   6  -6      104.09      115.98      8.23 o 
   5   6  -6       80.69       75.91      6.70 o 
   6   6  -6      240.37      240.35     13.35 o 
   7   6  -6       52.04       52.33      5.72 o 
   8   6  -6      190.36      176.54     11.71 o 
  -5   7  -6       12.96       13.74      3.76 o 
  -4   7  -6        8.86        7.66      3.13 o 
  -3   7  -6       33.06       26.41      4.48 o 
  -2   7  -6      142.22      143.40      9.80 o 
  -1   7  -6       85.99       91.14      7.55 o 
   0   7  -6      147.64      143.99      9.65 o 
   1   7  -6       15.04       13.23      3.55 o 
   2   7  -6      103.67      117.30      8.56 o 
   3   7  -6        2.90        2.90      2.46 o 
   4   7  -6      135.99      124.36      9.29 o 
   5   7  -6       63.29       61.08      6.14 o 
   6   7  -6      162.60      176.88     11.32 o 
  -1   8  -6       19.27        9.24      3.55 o 
   0   8  -6      171.76      173.26     11.66 o 
   1   8  -6       32.21       30.04      4.75 o 
   2   8  -6       32.15       27.31      4.67 o 
  -9   0  -5      546.25      539.48     19.29 o 
  -7   0  -5     1134.55     1100.92     39.54 o 
  -5   0  -5     5068.90     5161.00    133.59 o 
  -3   0  -5     3820.11     3802.64     97.59 o 
  -1   0  -5     3017.59     2886.18     72.78 o 
   1   0  -5     2260.41     2282.25     57.82 o 
   5   0  -5      966.65      908.26     23.01 o 
   7   0  -5      466.75      441.53     20.73 o 
   9   0  -5      435.81      407.15     18.84 o 
  -9   1  -5      107.38      106.99      6.29 o 
  -8   1  -5      208.97      214.53      6.90 o 
  -7   1  -5      842.97      803.48     17.93 o 
  -6   1  -5      196.17      204.85      5.14 o 
  -5   1  -5     1006.88      994.86     21.94 o 
  -4   1  -5      698.39      711.11     14.97 o 
  -3   1  -5     3556.45     3569.97     73.01 o 
  -2   1  -5     3153.98     3236.74     66.52 o 
  -1   1  -5     3482.43     3511.87     70.15 o 
   0   1  -5     1225.93     1205.58     22.59 o 
   1   1  -5     4546.85     4587.14     82.46 o 
   2   1  -5      701.49      743.06     14.56 o 
   3   1  -5      403.79      383.79      7.36 o 
   4   1  -5      405.81      392.06      8.73 o 
   5   1  -5      663.70      659.93     16.92 o 
   6   1  -5       98.75      104.17      3.76 o 
   7   1  -5       83.07       81.80      3.41 o 
   8   1  -5       77.62       72.39      4.01 o 
   9   1  -5      110.10      109.37      5.72 o 
  10   1  -5        1.90        0.00      1.89 o 
  11   1  -5      282.02      287.01     13.90 o 
  12   1  -5       35.56       33.10      3.53 o 
  -9   2  -5      108.56      104.72      6.46 o 
  -8   2  -5      940.61      971.75     21.52 o 
  -7   2  -5      664.72      653.31     15.07 o 
  -6   2  -5      815.80      865.87     18.71 o 
  -5   2  -5      720.25      712.98     20.41 o 
  -4   2  -5      639.16      648.75     18.57 o 
  -3   2  -5       27.04       34.06      2.12 o 
  -2   2  -5      313.40      320.04      9.89 o 
  -1   2  -5     1431.52     1453.95     37.38 o 
   0   2  -5      518.68      537.62     14.85 o 
   1   2  -5      108.39      102.29      3.76 o 
   2   2  -5     1341.71     1280.25     33.27 o 
   3   2  -5     1942.57     1952.23     59.35 o 
   4   2  -5      445.55      430.46     14.85 o 
   5   2  -5      939.92      972.60     29.93 o 
   6   2  -5      477.83      449.43     14.81 o 
   7   2  -5      416.86      414.02     14.83 o 
   8   2  -5      224.31      225.66      8.70 o 
   9   2  -5      103.83      101.12      5.42 o 
  10   2  -5      118.98      123.59      6.25 o 
  11   2  -5       14.03       16.47      2.53 o 
  12   2  -5        3.42        1.49      1.74 o 
  -9   3  -5      181.21      189.81      7.38 o 
  -8   3  -5      450.73      466.28     12.09 o 
  -7   3  -5       21.09       21.80      1.74 o 
  -6   3  -5      375.23      380.14     10.15 o 
  -5   3  -5      283.91      283.16      7.69 o 
  -4   3  -5      883.46      902.06     21.44 o 
  -3   3  -5      133.59      145.65      4.34 o 
  -2   3  -5      679.68      670.30     16.54 o 
  -1   3  -5      178.44      182.45      6.03 o 
   0   3  -5     1730.58     1715.86     44.54 o 
   1   3  -5      360.25      349.71     16.49 o 
   2   3  -5     1641.07     1686.56     51.05 o 
   3   3  -5      189.76      194.69      7.32 o 
   4   3  -5     1214.22     1259.74     41.07 o 
   5   3  -5       29.80       33.53      2.46 o 
   6   3  -5      573.46      562.17     18.66 o 
   7   3  -5      472.98      502.29     16.93 o 
   8   3  -5      696.19      712.64     23.39 o 
   9   3  -5      138.29      130.33      6.45 o 
  10   3  -5      295.44      286.40     11.37 o 
  11   3  -5       42.26       40.43      3.61 o 
 -10   4  -5      121.54      121.63      8.65 o 
  -9   4  -5        7.21        8.57      2.68 o 
  -8   4  -5      445.53      453.74     20.05 o 
  -7   4  -5       18.34       19.06      3.24 o 
  -6   4  -5      237.28      241.51     12.76 o 
  -5   4  -5       52.37       56.16      5.00 o 
  -4   4  -5     1003.67      987.20     42.06 o 
  -3   4  -5      130.85      131.25      8.18 o 
  -2   4  -5     1490.98     1459.83     59.52 o 
  -1   4  -5       21.69       22.26      3.04 o 
   0   4  -5      729.87      702.97     31.14 o 
   1   4  -5      102.05      105.15      6.83 o 
   2   4  -5      767.60      744.41     30.36 o 
   3   4  -5      247.69      236.30     12.43 o 
   4   4  -5      428.32      423.16     14.24 o 
   5   4  -5        6.29        8.12      1.50 o 
   6   4  -5     1006.70     1054.87     34.21 o 
   7   4  -5        7.46        9.01      1.73 o 
   8   4  -5      705.65      706.21     23.66 o 
   9   4  -5       14.26       11.84      2.23 o 
  10   4  -5      599.89      591.12     20.65 o 
  11   4  -5       14.88       17.23      2.68 o 
  -9   5  -5       56.82       59.33      6.23 o 
  -8   5  -5       31.29       29.42      4.35 o 
  -7   5  -5       47.34       49.55      5.38 o 
  -6   5  -5       97.60       95.30      6.96 o 
  -5   5  -5      319.87      315.88     15.90 o 
  -4   5  -5      355.24      364.72     18.07 o 
  -3   5  -5       71.12       71.39      5.70 o 
  -2   5  -5      485.49      470.43     21.63 o 
  -1   5  -5       96.01      100.09      7.05 o 
   0   5  -5      608.70      588.58     25.32 o 
   1   5  -5      914.11      886.41     40.49 o 
   2   5  -5      577.23      575.02     24.86 o 
   3   5  -5      540.59      548.31     25.74 o 
   4   5  -5      157.11      164.31      9.85 o 
   5   5  -5      102.70      100.82      6.77 o 
   6   5  -5       11.47       12.47      3.01 o 
   7   5  -5      523.04      535.43     24.56 o 
   8   5  -5      495.37      513.32     24.24 o 
   9   5  -5      121.24      125.23      8.95 o 
  10   5  -5      126.43      117.29      8.40 o 
  -8   6  -5      345.36      334.61     18.86 o 
  -7   6  -5      267.98      268.44     15.29 o 
  -6   6  -5       81.87       87.33      7.56 o 
  -5   6  -5      141.05      143.06      9.86 o 
  -4   6  -5       27.25       28.03      4.21 o 
  -3   6  -5      248.68      259.09     13.26 o 
  -2   6  -5       95.46       95.92      7.00 o 
  -1   6  -5      105.31      107.35      7.88 o 
   0   6  -5       18.77       18.73      3.32 o 
   1   6  -5      750.76      710.83     32.98 o 
   2   6  -5      252.21      246.96     12.58 o 
   3   6  -5      201.40      206.50     11.85 o 
   4   6  -5      219.62      222.99     12.01 o 
   5   6  -5      755.40      774.21     33.37 o 
   6   6  -5      248.11      247.98     13.66 o 
   7   6  -5      156.19      161.05     10.51 o 
   8   6  -5        0.67        1.79      2.36 o 
  -6   7  -5       44.42       43.26      5.80 o 
  -5   7  -5      103.83      106.12      8.68 o 
  -4   7  -5      199.25      209.34     12.69 o 
  -3   7  -5      244.37      230.45     13.82 o 
  -2   7  -5       66.22       71.48      6.52 o 
  -1   7  -5      278.30      295.11     15.27 o 
   0   7  -5       38.34       33.94      4.57 o 
   1   7  -5      824.80      764.81     33.56 o 
   2   7  -5        9.15        9.13      2.91 o 
   3   7  -5      289.01      289.05     15.69 o 
   4   7  -5      167.57      165.71     10.71 o 
   5   7  -5      244.32      239.21     13.59 o 
   6   7  -5       40.78       40.25      5.14 o 
   7   7  -5      102.20      101.54      8.23 o 
  -2   8  -5       15.72       15.51      4.03 o 
  -1   8  -5      226.31      231.90     14.00 o 
   2   8  -5       14.66       16.44      3.76 o 
   3   8  -5      119.94      114.35      8.59 o 
  -8   0  -4     1014.00      979.80     35.37 o 
  -6   0  -4     1827.79     1824.99     62.13 o 
  -4   0  -4     1559.04     1831.85     50.10 o 
  -2   0  -4     4311.07     4407.01    111.07 o 
   0   0  -4      253.18      239.27      6.78 o 
   2   0  -4     1630.94     1643.79     41.98 o 
   4   0  -4      415.63      510.41     16.20 o 
   6   0  -4      942.88      969.79     30.17 o 
   8   0  -4     1627.91     1565.18     48.69 o 
  10   0  -4      419.44      412.05     14.93 o 
  12   0  -4      326.46      349.54     21.39 o 
  -9   1  -4      132.69      128.83      6.52 o 
  -8   1  -4      767.35      761.82     19.45 o 
  -7   1  -4      273.11      267.22      7.66 o 
  -6   1  -4     1116.62     1130.66     28.21 o 
  -5   1  -4      917.17      945.34     20.00 o 
  -4   1  -4      746.14      700.03     15.06 o 
  -3   1  -4     1368.26     1381.23     28.78 o 
  -2   1  -4     1519.79     1512.87     38.65 o 
  -1   1  -4      528.72      560.43     15.97 o 
   0   1  -4     5679.30     5399.05    114.19 o 
   1   1  -4     1123.03     1192.84     26.23 o 
   2   1  -4      142.19      149.15      3.22 o 
   3   1  -4      598.94      610.57     10.96 o 
   4   1  -4       55.99       54.01      1.63 o 
   5   1  -4      271.67      258.52      7.35 o 
   6   1  -4      422.43      383.30     10.51 o 
   7   1  -4      365.70      374.73     12.88 o 
   8   1  -4      856.00      848.60     28.53 o 
   9   1  -4       54.57       51.52      4.57 o 
  10   1  -4      321.08      309.80     12.91 o 
  11   1  -4      345.47      330.46     12.63 o 
  12   1  -4      484.07      466.43     17.05 o 
  -9   2  -4      307.23      320.28     13.05 o 
  -8   2  -4      789.23      793.09     20.55 o 
  -7   2  -4      424.98      434.06     12.74 o 
  -6   2  -4     1170.78     1196.80     32.42 o 
  -5   2  -4      770.95      778.63     21.44 o 
  -4   2  -4     1242.77     1287.69     33.48 o 
  -3   2  -4      143.69      129.69      6.60 o 
  -2   2  -4      652.09      648.01     16.87 o 
  -1   2  -4      428.94      444.65     10.75 o 
   0   2  -4     1889.18     1876.19     47.84 o 
   1   2  -4      979.47     1004.75     22.65 o 
   2   2  -4      660.53      680.35     20.36 o 
   3   2  -4     3539.84     3543.79    168.24 o 
   4   2  -4      678.31      686.32     21.78 o 
   5   2  -4     1333.21     1333.67     41.37 o 
   6   2  -4     2065.28     2195.92     68.37 o 
   7   2  -4      482.54      471.77     15.77 o 
   8   2  -4       62.42       65.76      3.87 o 
   9   2  -4      270.00      261.95     10.18 o 
  10   2  -4      230.07      219.53      9.03 o 
  11   2  -4       31.25       31.62      3.10 o 
  12   2  -4       87.29       88.58      5.27 o 
 -11   3  -4      241.33      245.93     16.39 o 
 -10   3  -4      119.60      119.49      6.48 o 
  -9   3  -4      317.58      317.53     12.63 o 
  -8   3  -4       70.89       69.50      3.05 o 
  -7   3  -4      417.97      413.79     11.05 o 
  -6   3  -4      189.03      191.70      5.66 o 
  -5   3  -4      488.97      479.72     12.03 o 
  -4   3  -4     1044.08     1049.17     24.50 o 
  -3   3  -4     1306.48     1264.44     29.65 o 
  -2   3  -4      398.76      427.80     10.45 o 
  -1   3  -4     1162.39     1120.27     33.78 o 
   0   3  -4      600.34      617.86     19.23 o 
   1   3  -4     2439.67     2512.15     77.75 o 
   2   3  -4      489.64      493.55     24.49 o 
   3   3  -4     1877.62     1840.48     56.11 o 
   4   3  -4      187.30      191.22      7.04 o 
   5   3  -4      202.68      198.59      7.58 o 
   6   3  -4       70.91       77.95      3.99 o 
   7   3  -4      418.06      440.60     14.93 o 
   8   3  -4      123.58      123.30      5.75 o 
   9   3  -4      110.43      114.30      5.99 o 
  10   3  -4       70.42       69.60      4.42 o 
  11   3  -4      190.82      177.55      8.16 o 
  12   3  -4       36.68       33.63      3.49 o 
 -10   4  -4        0.28        0.00      1.76 o 
  -9   4  -4      700.14      745.36     32.29 o 
  -8   4  -4       42.36       46.35      4.95 o 
  -7   4  -4      815.08      832.98     37.94 o 
  -6   4  -4       91.21       96.87      4.98 o 
  -5   4  -4     1139.85     1134.65     36.36 o 
  -4   4  -4        8.25        7.02      1.44 o 
  -3   4  -4     2006.98     2041.05     61.55 o 
  -2   4  -4      131.55      137.50      5.64 o 
  -1   4  -4     1656.05     1588.80     48.87 o 
   0   4  -4      665.64      680.08     21.43 o 
   1   4  -4       46.94       38.24      2.29 o 
   2   4  -4       31.63       32.37      2.23 o 
   3   4  -4      792.74      805.96     24.72 o 
   4   4  -4       72.11       74.30      3.83 o 
   5   4  -4      298.48      299.92     10.58 o 
   6   4  -4       54.00       52.64      3.37 o 
   7   4  -4       67.02       66.85      4.07 o 
   8   4  -4       14.04       15.15      2.15 o 
   9   4  -4      536.45      541.18     19.02 o 
  10   4  -4       29.39       30.12      3.15 o 
  11   4  -4      300.11      292.41     12.03 o 
  -9   5  -4       29.34       23.04      4.16 o 
  -8   5  -4      105.42      104.83      7.79 o 
  -7   5  -4      182.97      176.79     10.76 o 
  -6   5  -4      145.33      152.16      9.69 o 
  -5   5  -4      334.99      360.92     17.21 o 
  -4   5  -4      161.60      157.66      9.55 o 
  -3   5  -4     1009.32     1001.64     41.84 o 
  -2   5  -4      377.69      379.11     17.81 o 
  -1   5  -4      427.79      413.78     18.42 o 
   0   5  -4      520.77      500.60     22.34 o 
   1   5  -4     1085.56     1058.98     43.86 o 
   2   5  -4      300.89      309.16     15.19 o 
   3   5  -4      334.65      334.83     16.21 o 
   4   5  -4      224.51      234.65      8.72 o 
   5   5  -4      221.74      234.57      9.10 o 
   6   5  -4      435.95      441.72     15.24 o 
   7   5  -4      233.28      240.48      9.51 o 
   8   5  -4      115.77      126.24      6.32 o 
   9   5  -4      356.03      362.58     13.91 o 
  10   5  -4       84.87       81.30      5.06 o 
  -8   6  -4      391.11      399.47     20.61 o 
  -7   6  -4       79.77       80.51      7.01 o 
  -6   6  -4      111.97      117.11      8.66 o 
  -5   6  -4       14.21       14.38      3.33 o 
  -4   6  -4       97.68      103.75      8.09 o 
  -3   6  -4        5.39        9.95      2.92 o 
  -2   6  -4      361.74      338.56     16.92 o 
  -1   6  -4       35.53       32.09      4.11 o 
   0   6  -4      297.47      313.34     16.57 o 
   1   6  -4      607.96      558.65     24.36 o 
   2   6  -4      102.14       95.84      6.83 o 
   3   6  -4      509.91      491.81     22.76 o 
   4   6  -4      585.27      567.07     25.57 o 
   5   6  -4      770.32      793.02     35.13 o 
   6   6  -4      194.15      208.30     12.10 o 
   7   6  -4      158.58      157.75     10.19 o 
   8   6  -4      105.62      105.39      7.85 o 
   9   6  -4       86.11       95.68      7.47 o 
  -6   7  -4      139.79      143.46     10.27 o 
  -5   7  -4      104.13       99.36      8.17 o 
  -4   7  -4       63.32       64.49      6.59 o 
  -3   7  -4       19.89       19.28      3.85 o 
  -2   7  -4       44.90       38.91      4.95 o 
  -1   7  -4       27.93       25.06      4.00 o 
   0   7  -4      588.19      585.18     27.19 o 
   1   7  -4       20.26       14.83      3.33 o 
   2   7  -4      245.21      235.88     13.83 o 
   3   7  -4        6.31        8.39      2.82 o 
   4   7  -4      198.67      198.35     12.11 o 
   5   7  -4      194.62      187.97     11.42 o 
   6   7  -4      243.30      245.71     13.41 o 
   7   7  -4       36.53       37.13      5.06 o 
  -3   8  -4       10.60       14.82      3.77 o 
  -2   8  -4      167.02      161.42     11.18 o 
  -1   8  -4       38.41       31.08      4.97 o 
   0   8  -4      228.66      217.61     12.88 o 
   1   8  -4       12.40       13.52      3.70 o 
   2   8  -4      329.05      310.95     16.64 o 
   3   8  -4      104.86       92.04      7.59 o 
   4   8  -4      129.58      128.05      9.23 o 
  -7   0  -3      442.33      470.47     19.18 o 
  -5   0  -3      547.98      454.17     17.52 o 
  -3   0  -3     2543.76     2410.67     62.55 o 
  -1   0  -3     7965.71     7587.96    258.32 o 
   1   0  -3     2526.75     2560.33     64.95 o 
   3   0  -3     1155.03     1156.30     44.84 o 
   5   0  -3     8290.41     8545.97    259.51 o 
   7   0  -3      111.86      106.96      4.83 o 
   9   0  -3      828.94      788.53     25.81 o 
  11   0  -3      828.78      772.11     40.99 o 
  13   0  -3      452.93      436.71     26.34 o 
  -8   1  -3      656.24      667.44     17.66 o 
  -7   1  -3      961.29      939.56     23.36 o 
  -6   1  -3      502.39      497.64     12.30 o 
  -5   1  -3     1671.31     1650.43     40.77 o 
  -4   1  -3      469.29      586.17     22.22 o 
  -3   1  -3      288.72      292.01      8.29 o 
  -2   1  -3      238.54      229.88      6.12 o 
  -1   1  -3     2447.68     2380.01     57.97 o 
   0   1  -3     5071.36     4981.41    126.63 o 
   1   1  -3     2073.36     2050.03     46.84 o 
   2   1  -3     2230.08     2193.77     43.38 o 
   3   1  -3      168.60      180.05      5.17 o 
   4   1  -3      363.89      361.90      9.38 o 
   5   1  -3     1821.84     1792.71     42.94 o 
   6   1  -3     1064.13     1134.77     35.09 o 
   7   1  -3     1695.75     1722.39     53.34 o 
   8   1  -3      946.22      936.51     29.59 o 
   9   1  -3      271.81      255.04      9.69 o 
  10   1  -3       82.92       89.06      4.81 o 
  11   1  -3      802.87      783.47     25.97 o 
  12   1  -3       75.07       74.31      7.74 o 
  -9   2  -3     1145.64     1206.04     42.69 o 
  -7   2  -3      925.39      939.01     32.96 o 
  -6   2  -3      265.81      263.13     10.74 o 
  -5   2  -3     1017.15     1055.53     28.71 o 
  -4   2  -3      222.46      210.05      6.07 o 
  -3   2  -3     1611.38     1696.11     41.42 o 
  -2   2  -3     1345.92     1319.41     30.92 o 
  -1   2  -3     1715.78     1801.60     40.82 o 
   0   2  -3      434.23      451.32     13.11 o 
   1   2  -3       54.30       51.01      2.21 o 
   2   2  -3     1173.26     1147.41     34.05 o 
   3   2  -3      629.28      612.71     19.95 o 
   4   2  -3     2449.97     2496.91     75.56 o 
   5   2  -3      254.16      214.05      8.00 o 
   6   2  -3      701.19      705.27     22.63 o 
   7   2  -3      941.67      942.10     30.56 o 
   8   2  -3      654.26      646.87     20.86 o 
   9   2  -3      191.93      185.84      7.86 o 
  10   2  -3      102.78      114.82      5.69 o 
  11   2  -3       69.93       67.28      4.48 o 
  12   2  -3      125.78      119.76      6.36 o 
 -11   3  -3       13.54       18.05      4.41 o 
 -10   3  -3      367.14      360.12     21.50 o 
  -9   3  -3       86.64       87.16      7.91 o 
  -8   3  -3      488.07      495.45     25.70 o 
  -7   3  -3      176.31      181.39      5.50 o 
  -6   3  -3      688.46      716.27     17.51 o 
  -5   3  -3      790.10      785.46     18.67 o 
  -4   3  -3     2278.19     2294.33     51.77 o 
  -3   3  -3     1200.78     1247.98     38.18 o 
  -2   3  -3     1675.10     1648.06     52.98 o 
  -1   3  -3      258.90      262.59      8.98 o 
   0   3  -3     1607.41     1568.74     71.99 o 
   1   3  -3      831.73      899.41     28.80 o 
   2   3  -3     1157.50     1177.82     34.66 o 
   3   3  -3      259.91      256.15      9.09 o 
   4   3  -3      248.16      220.62      7.90 o 
   5   3  -3      251.45      262.58      9.57 o 
   6   3  -3      433.91      449.56     15.52 o 
   7   3  -3        9.07       11.79      1.65 o 
   8   3  -3      449.47      459.61     16.02 o 
   9   3  -3       66.07       65.67      4.02 o 
  10   3  -3      804.36      789.68     25.92 o 
  11   3  -3       23.96       25.68      3.69 o 
  12   3  -3      207.03      205.60     15.12 o 
 -11   4  -3       11.08        9.91      2.41 o 
 -10   4  -3      602.01      600.98     21.19 o 
  -9   4  -3       56.34       56.39      4.19 o 
  -8   4  -3       85.98       83.44      4.96 o 
  -7   4  -3      139.41      143.11      6.69 o 
  -6   4  -3      177.78      182.49      7.41 o 
  -5   4  -3      113.99      112.67      5.41 o 
  -4   4  -3      524.88      528.77     17.71 o 
  -3   4  -3       75.11       73.95      3.87 o 
  -2   4  -3     2035.97     2009.34     96.62 o 
  -1   4  -3       91.98       85.12      4.06 o 
   1   4  -3      313.64      323.22     11.15 o 
   2   4  -3     2550.95     2595.44     77.42 o 
   3   4  -3      433.13      467.55     15.37 o 
   4   4  -3      372.55      366.63     12.79 o 
   5   4  -3       46.50       49.31      3.03 o 
   6   4  -3      372.59      367.97     13.60 o 
   7   4  -3       16.25       13.66      1.94 o 
   8   4  -3      613.15      623.29     20.98 o 
   9   4  -3       24.25       24.04      2.62 o 
  10   4  -3      531.20      504.57     18.14 o 
  11   4  -3       22.13       26.71      4.98 o 
 -10   5  -3       83.20       88.49      7.74 o 
  -9   5  -3       25.01       29.93      4.52 o 
  -8   5  -3      281.56      298.13     15.95 o 
  -7   5  -3      141.45      146.75      9.81 o 
  -5   5  -3      228.11      225.16     12.39 o 
  -4   5  -3      793.05      789.49     25.84 o 
  -3   5  -3      605.94      620.54     20.46 o 
  -2   5  -3      933.09      910.10     29.17 o 
  -1   5  -3      450.32      456.61     15.32 o 
   0   5  -3      780.82      772.77     25.82 o 
   1   5  -3      675.25      723.67     24.23 o 
   2   5  -3      331.11      335.44     11.76 o 
   3   5  -3      162.85      153.53      6.24 o 
   4   5  -3      823.05      848.21     27.88 o 
   5   5  -3      208.19      210.47      8.01 o 
   6   5  -3       92.28       97.71      5.05 o 
   7   5  -3        2.01        1.45      1.29 o 
   8   5  -3      209.50      215.00      9.06 o 
   9   5  -3       20.03       24.08      4.90 o 
  10   5  -3      132.72      127.56     10.47 o 
  -8   6  -3      190.79      185.80     12.02 o 
  -7   6  -3      118.98      129.56      9.37 o 
  -6   6  -3      316.86      308.68     16.70 o 
  -5   6  -3      129.69      133.80      9.15 o 
  -4   6  -3       50.12       44.04      5.13 o 
  -3   6  -3      251.05      253.57     13.22 o 
  -2   6  -3       36.47       44.23      4.63 o 
  -1   6  -3      154.73      144.42      8.94 o 
   0   6  -3      269.88      251.35     12.86 o 
   1   6  -3      519.25      483.70     22.05 o 
   2   6  -3      330.34      329.02     16.78 o 
   3   6  -3      738.44      702.78     32.01 o 
   4   6  -3      300.78      308.68     15.93 o 
   5   6  -3      584.45      597.40     19.66 o 
   6   6  -3      138.07      141.21      6.70 o 
   7   6  -3       86.26       92.31      5.17 o 
   8   6  -3      100.06       99.62      5.65 o 
   9   6  -3      112.80      107.04      9.39 o 
  -7   7  -3      256.82      272.25     15.76 o 
  -6   7  -3      100.54      104.09      8.46 o 
  -5   7  -3      169.36      168.36     11.08 o 
  -4   7  -3       78.46       72.84      6.65 o 
  -3   7  -3       99.85      115.69      8.33 o 
  -2   7  -3       10.08        7.15      2.76 o 
  -1   7  -3      288.08      253.30     13.94 o 
   0   7  -3       15.76       19.29      3.46 o 
   1   7  -3      224.58      218.24     12.28 o 
   2   7  -3       70.25       78.65      6.57 o 
   3   7  -3      261.05      261.84     14.30 o 
   4   7  -3       14.87       12.55      3.08 o 
   5   7  -3      513.04      516.67     23.97 o 
   6   7  -3      147.75      161.40     10.03 o 
   7   7  -3      297.47      314.45     16.56 o 
  -4   8  -3       22.18       19.44      4.23 o 
  -3   8  -3      195.41      193.83     12.77 o 
  -2   8  -3       70.28       68.45      6.67 o 
  -1   8  -3      338.48      332.34     17.55 o 
   0   8  -3       33.07       35.92      5.09 o 
   1   8  -3      312.40      307.05     16.57 o 
   2   8  -3       23.84       24.89      4.15 o 
   3   8  -3       74.90       78.80      6.76 o 
   4   8  -3       45.96       43.76      5.48 o 
   5   8  -3      122.37      127.34      9.74 o 
  -8   0  -2     2460.13     2375.43     83.59 o 
  -6   0  -2      612.56      620.78     20.31 o 
  -4   0  -2     1547.31     1509.04     47.43 o 
  -2   0  -2     4082.16     3897.42    133.63 o 
   0   0  -2     2497.32     2534.56     83.65 o 
   4   0  -2      563.52      612.35     19.29 o 
   6   0  -2     1654.34     1623.73     49.78 o 
   8   0  -2      852.61      858.87     27.54 o 
  10   0  -2     1267.79     1209.82     60.82 o 
  12   0  -2      829.73      709.97     38.54 o 
  -8   1  -2     1237.27     1261.17     41.51 o 
  -7   1  -2      525.36      530.98     13.47 o 
  -6   1  -2      956.49      915.76     30.86 o 
  -5   1  -2     2249.26     2442.17     80.43 o 
  -4   1  -2      525.92      535.25     21.50 o 
  -3   1  -2     1423.05     1485.42     49.49 o 
  -2   1  -2      589.75      599.38     16.68 o 
  -1   1  -2      375.74      381.00      9.44 o 
   0   1  -2     6221.70     6091.01    230.17 o 
   1   1  -2      746.70      777.18     17.49 o 
   2   1  -2     1211.37     1196.92     35.47 o 
   3   1  -2     2139.66     2252.17     69.07 o 
   4   1  -2      422.18      416.54     12.69 o 
   5   1  -2     1837.14     1989.81     60.96 o 
   6   1  -2     2579.00     2636.96     67.40 o 
   7   1  -2      143.04      134.90      4.78 o 
   8   1  -2      925.72      905.05     24.41 o 
   9   1  -2      413.18      409.59     12.19 o 
  10   1  -2      749.34      734.71     20.60 o 
  11   1  -2      269.40      257.46     11.75 o 
  12   1  -2      209.86      201.78     10.21 o 
  -7   2  -2      585.30      559.55     22.34 o 
  -6   2  -2      515.63      525.72     19.83 o 
  -5   2  -2     1066.83     1087.64     35.43 o 
  -3   2  -2     3598.60     3545.67     78.30 o 
  -2   2  -2      211.69      208.28      5.37 o 
  -1   2  -2      954.98     1029.40     49.61 o 
   0   2  -2     2271.27     2424.10     71.16 o 
   1   2  -2     4171.10     4102.38    119.46 o 
   2   2  -2     6320.51     6103.32    289.43 o 
   3   2  -2     3332.03     3356.53    101.70 o 
   4   2  -2     5279.40     5317.11    159.74 o 
   5   2  -2     2894.91     3085.93     94.16 o 
   6   2  -2     1157.13     1124.85     35.46 o 
   7   2  -2      209.92      216.37      7.87 o 
   8   2  -2      895.30      873.05     28.44 o 
   9   2  -2      241.87      240.26      9.07 o 
  10   2  -2      109.64      105.62      5.38 o 
  11   2  -2      373.69      357.26     13.59 o 
  12   2  -2       14.09       14.27      4.10 o 
 -11   3  -2      182.51      187.75     13.82 o 
 -10   3  -2       44.59       46.83      6.10 o 
  -9   3  -2      674.79      693.14     36.76 o 
  -8   3  -2       11.20       12.83      3.04 o 
  -7   3  -2      236.86      241.49     15.95 o 
  -6   3  -2       97.41      111.13      7.54 o 
  -5   3  -2     2309.60     2390.59    116.93 o 
  -4   3  -2      568.54      588.49     18.97 o 
  -3   3  -2     1235.08     1196.35     37.31 o 
  -2   3  -2      117.77      116.81      4.55 o 
  -1   3  -2      517.66      492.93     16.74 o 
   0   3  -2     3177.80     3293.26    101.18 o 
   1   3  -2      658.39      674.67     22.29 o 
   2   3  -2      908.18      941.64     29.94 o 
   3   3  -2     4333.01     4478.76    133.30 o 
   4   3  -2      959.07      952.38     30.30 o 
   5   3  -2      549.51      530.90     17.74 o 
   6   3  -2      329.15      311.62     10.81 o 
   7   3  -2      824.99      835.22     26.64 o 
   8   3  -2      175.54      172.52      7.00 o 
   9   3  -2      458.23      437.96     15.45 o 
  10   3  -2      336.34      322.31     11.85 o 
  11   3  -2      284.30      291.31     18.87 o 
  12   3  -2        8.79        9.68      3.58 o 
 -11   4  -2      366.00      376.89     22.86 o 
 -10   4  -2        8.97        8.93      3.55 o 
  -9   4  -2      201.22      212.65     14.14 o 
  -8   4  -2       60.55       53.08      6.08 o 
  -7   4  -2       47.45       52.97      3.73 o 
  -6   4  -2       86.22       91.81      4.84 o 
  -5   4  -2      144.28      136.60      6.36 o 
  -4   4  -2        9.41        9.88      1.63 o 
  -3   4  -2     1243.58     1277.12     64.28 o 
  -2   4  -2      190.77      191.75      7.46 o 
  -1   4  -2      839.94      807.97     25.65 o 
   0   4  -2      232.64      246.79      8.78 o 
   1   4  -2     6492.15     6309.35    190.07 o 
   2   4  -2     1470.83     1582.68     48.08 o 
   3   4  -2     2305.76     2342.68     71.86 o 
   4   4  -2      443.34      478.70     15.98 o 
   5   4  -2      416.24      410.36     13.94 o 
   6   4  -2        2.28        4.43      1.29 o 
   7   4  -2      376.49      397.09     13.44 o 
   8   4  -2       11.01       10.67      1.73 o 
   9   4  -2      822.55      833.22     27.98 o 
  10   4  -2       55.24       57.90      6.36 o 
  11   4  -2      108.71      114.09      9.67 o 
 -10   5  -2       79.76       83.17      5.80 o 
  -9   5  -2      178.74      188.44      9.44 o 
  -8   5  -2        3.69        4.13      1.84 o 
  -7   5  -2      349.78      341.74     13.15 o 
  -6   5  -2       86.91       91.84      5.16 o 
  -5   5  -2      417.79      430.26     14.66 o 
  -4   5  -2      191.31      203.67      8.48 o 
  -3   5  -2      748.74      760.89     25.47 o 
  -2   5  -2      259.49      255.37      9.32 o 
  -1   5  -2     1496.86     1454.93     46.66 o 
   0   5  -2       69.76       63.47      3.80 o 
   1   5  -2        9.22        6.33      1.36 o 
   2   5  -2       64.00       62.42      3.79 o 
   3   5  -2      461.76      476.31     16.51 o 
   4   5  -2       90.84       83.72      4.34 o 
   5   5  -2      280.48      288.87     10.42 o 
   6   5  -2      189.66      195.83      7.99 o 
   7   5  -2      125.73      130.23      6.12 o 
   8   5  -2      144.38      139.28      6.50 o 
   9   5  -2      384.88      395.19     22.24 o 
  10   5  -2      335.16      359.02     20.85 o 
  -9   6  -2      134.52      143.77     10.59 o 
  -8   6  -2      151.93      158.24     10.83 o 
  -7   6  -2      369.85      374.86     19.28 o 
  -6   6  -2      460.87      488.14     23.03 o 
  -5   6  -2      228.59      237.70     13.35 o 
  -4   6  -2      559.56      561.55     26.47 o 
  -3   6  -2       75.03       74.23      4.54 o 
  -2   6  -2      105.66      115.72      5.62 o 
  -1   6  -2       47.15       49.03      3.36 o 
   0   6  -2      739.05      704.46     22.78 o 
   1   6  -2      220.77      206.09      7.79 o 
   2   6  -2      391.77      384.54     14.20 o 
   3   6  -2       18.37       20.53      2.31 o 
   4   6  -2      153.12      153.27      7.14 o 
   5   6  -2      237.10      243.30      9.87 o 
   6   6  -2      287.54      295.17     11.25 o 
   7   6  -2      118.33      126.26      6.29 o 
   8   6  -2      258.91      277.23     17.71 o 
   9   6  -2        1.98        1.93      2.61 o 
  -7   7  -2       14.97       26.65      4.63 o 
  -6   7  -2      375.63      407.34     20.71 o 
  -5   7  -2       67.49       73.36      6.87 o 
  -4   7  -2      254.66      248.81     14.08 o 
  -3   7  -2       12.19       11.84      3.13 o 
  -2   7  -2      430.90      420.42     20.30 o 
  -1   7  -2       23.32       23.74      3.68 o 
   0   7  -2      604.34      569.61     26.57 o 
   1   7  -2       79.76      101.53      7.25 o 
   2   7  -2      131.36      124.17      7.88 o 
   3   7  -2        1.48        2.76      2.24 o 
   4   7  -2      162.14      180.24     10.19 o 
   5   7  -2       29.49       23.68      3.93 o 
   6   7  -2      174.72      186.20     11.16 o 
  -5   8  -2      111.28      111.92      9.26 o 
  -4   8  -2       48.18       56.37      6.39 o 
  -3   8  -2       22.84       19.72      4.22 o 
  -2   8  -2      234.70      229.42     13.58 o 
  -1   8  -2       29.46       31.24      4.47 o 
   0   8  -2      282.02      291.17     15.30 o 
   1   8  -2       79.06       78.94      6.72 o 
   2   8  -2      171.86      180.51     10.89 o 
   3   8  -2        2.10        0.00      2.22 o 
   4   8  -2       18.50       23.32      3.99 o 
   5   8  -2       12.59       12.50      3.25 o 
  -7   0  -1      824.68      818.46     26.72 o 
  -3   0  -1      177.13      169.22      6.40 o 
   1   0  -1     8997.45     8281.89    392.11 o 
   3   0  -1     5823.16     5827.97    229.30 o 
   5   0  -1     3361.04     3234.50     97.21 o 
   7   0  -1     2207.59     2170.80    104.18 o 
   9   0  -1      120.60      111.66      8.48 o 
  11   0  -1      695.55      665.19     35.84 o 
  13   0  -1      850.06      873.27     46.83 o 
  -8   1  -1      731.91      767.60     27.84 o 
  -7   1  -1      365.82      359.58     12.93 o 
  -6   1  -1      620.91      663.44     22.25 o 
  -5   1  -1     2962.92     3051.64    106.55 o 
  -4   1  -1      939.08      960.65     31.92 o 
  -3   1  -1     1173.14     1195.20     44.35 o 
  -2   1  -1      325.51      339.40     11.65 o 
  -1   1  -1     2902.16     2802.05     64.85 o 
   0   1  -1     3632.64     3415.16    103.42 o 
   1   1  -1     1007.29      973.41     29.68 o 
   2   1  -1     2393.92     2455.09     73.41 o 
   3   1  -1     4322.97     4232.00    129.64 o 
   4   1  -1     5404.46     5613.71    143.89 o 
   5   1  -1     3010.39     3075.07     78.20 o 
   6   1  -1       86.48       81.93      3.16 o 
   7   1  -1     1346.54     1311.85     34.31 o 
   8   1  -1      465.18      457.94     13.12 o 
   9   1  -1      458.15      436.21     12.77 o 
  10   1  -1      452.18      438.09     17.44 o 
  11   1  -1      291.30      276.39     12.37 o 
  12   1  -1       87.80       88.66      6.06 o 
 -12   2  -1       39.72       40.44      6.47 o 
  -7   2  -1      166.36      159.74      7.03 o 
  -6   2  -1      826.43      806.98     26.55 o 
  -5   2  -1     1460.83     1446.57     42.13 o 
  -3   2  -1     1757.46     1892.15     88.95 o 
  -1   2  -1     1310.59     1322.11     38.99 o 
   0   2  -1     2989.34     3099.68    143.24 o 
   1   2  -1    12588.51    11802.84    350.34 o 
   2   2  -1     4287.19     4318.40    129.42 o 
   3   2  -1     1377.62     1378.08     41.71 o 
   4   2  -1     1655.80     1658.02     52.03 o 
   5   2  -1     1149.98     1211.91     37.95 o 
   6   2  -1      948.09      923.14     29.34 o 
   7   2  -1      365.95      360.90     12.16 o 
   8   2  -1     1505.01     1503.13     46.92 o 
   9   2  -1      103.80      111.62      5.40 o 
  10   2  -1      240.40      239.88      9.49 o 
  11   2  -1      244.11      230.46     14.49 o 
  12   2  -1       14.40       14.51      3.92 o 
 -12   3  -1      104.29      100.89     10.32 o 
 -11   3  -1       50.64       49.98      6.89 o 
 -10   3  -1      173.02      176.04     12.70 o 
  -9   3  -1      219.06      216.06     14.33 o 
  -8   3  -1      509.69      513.11     26.82 o 
  -7   3  -1      163.15      159.54     10.83 o 
  -5   3  -1        7.72        7.18      2.14 o 
  -4   3  -1      689.77      657.00     34.52 o 
  -3   3  -1      159.43      149.78      5.62 o 
  -2   3  -1     2622.38     2601.88     81.04 o 
  -1   3  -1      542.98      544.69     17.81 o 
   1   3  -1     1613.62     1610.96     50.37 o 
   2   3  -1     5118.11     5136.88    154.64 o 
   3   3  -1       31.90       31.05      2.10 o 
   4   3  -1     2245.33     2328.08     69.31 o 
   5   3  -1      924.76      962.21     29.87 o 
   6   3  -1      878.21      895.80     28.66 o 
   7   3  -1       84.56       87.98      4.22 o 
   8   3  -1     1178.34     1166.32     36.10 o 
   9   3  -1      382.21      395.45     13.67 o 
  10   3  -1      684.99      663.43     34.63 o 
  11   3  -1       11.36        7.42      3.07 o 
  12   3  -1        2.44        1.67      2.65 o 
 -11   4  -1       19.62       18.86      4.66 o 
 -10   4  -1      443.59      448.77     26.53 o 
  -9   4  -1       75.67       74.50      7.51 o 
  -8   4  -1      222.81      222.89     14.71 o 
  -7   4  -1       86.30       91.81      7.63 o 
  -6   4  -1      140.77      140.83     10.28 o 
  -5   4  -1      591.29      632.41     20.92 o 
  -4   4  -1     1809.66     1791.90     55.58 o 
  -3   4  -1      142.47      141.18      5.97 o 
  -2   4  -1     1897.17     1864.57     57.91 o 
  -1   4  -1      239.19      236.95      8.57 o 
   0   4  -1     2780.53     2669.27     79.98 o 
   1   4  -1      405.37      432.82     14.47 o 
   2   4  -1     1229.91     1216.23     37.60 o 
   3   4  -1       30.90       37.05      2.46 o 
   4   4  -1      870.75      901.80     28.62 o 
   5   4  -1        0.66        0.00      0.85 o 
   6   4  -1        7.91        8.60      1.50 o 
   7   4  -1       23.97       27.27      2.44 o 
   8   4  -1      189.47      190.13      7.86 o 
   9   4  -1      140.14      149.95     10.95 o 
  10   4  -1      339.80      331.72     18.91 o 
  11   4  -1        1.39        2.83      2.85 o 
 -10   5  -1      184.65      178.52     13.28 o 
  -9   5  -1       81.13       82.39      8.26 o 
  -8   5  -1      495.23      502.06     18.28 o 
  -7   5  -1      208.89      218.70      9.34 o 
  -6   5  -1      394.42      385.82     14.47 o 
  -5   5  -1       74.84       70.65      4.37 o 
  -4   5  -1      764.57      819.77     27.53 o 
  -3   5  -1      728.58      742.24     23.53 o 
  -2   5  -1      878.20      857.41     28.37 o 
  -1   5  -1      427.14      421.39     13.89 o 
   0   5  -1      706.52      689.43     23.25 o 
   1   5  -1      472.17      471.05     16.36 o 
   2   5  -1      395.01      398.10     12.53 o 
   3   5  -1      230.82      235.04      9.14 o 
   4   5  -1      268.77      261.68      9.67 o 
   5   5  -1      334.04      335.98     11.81 o 
   6   5  -1      443.47      456.84     15.79 o 
   7   5  -1       66.76       69.88      4.07 o 
   8   5  -1      109.72      117.30      9.11 o 
   9   5  -1      254.24      249.04     16.20 o 
  10   5  -1      346.91      361.16     22.96 o 
  -9   6  -1      103.88      100.80      8.74 o 
  -8   6  -1      105.28      108.19      6.48 o 
  -7   6  -1      568.95      582.39     20.71 o 
  -6   6  -1       94.52       95.35      5.85 o 
  -5   6  -1      301.33      301.93     12.07 o 
  -4   6  -1       34.77       37.93      3.48 o 
  -3   6  -1      142.24      140.10      6.51 o 
  -2   6  -1      141.69      144.03      6.96 o 
  -1   6  -1      420.12      398.79     13.42 o 
   0   6  -1      199.94      203.29      8.34 o 
   1   6  -1      142.34      143.51      6.44 o 
   2   6  -1      181.01      172.79      7.42 o 
   3   6  -1      131.09      133.84      6.31 o 
   4   6  -1      344.76      350.13     12.88 o 
   5   6  -1      243.33      257.54     12.95 o 
   6   6  -1      162.58      171.23      7.50 o 
   7   6  -1      216.67      221.66     14.76 o 
   8   6  -1       92.94       97.92      8.63 o 
   9   6  -1        4.14        7.88      3.37 o 
  -7   7  -1      325.99      332.11     18.14 o 
  -6   7  -1       13.73       16.74      3.92 o 
  -5   7  -1      506.67      510.35     25.10 o 
  -4   7  -1       18.91       18.71      3.81 o 
  -3   7  -1      201.99      195.19     11.89 o 
  -2   7  -1       16.37       12.05      3.00 o 
  -1   7  -1      275.89      265.69     10.75 o 
   0   7  -1      106.22      100.10      5.47 o 
   1   7  -1       36.46       36.74      3.19 o 
   2   7  -1       83.21       78.90      4.71 o 
   3   7  -1       57.38       56.96      3.77 o 
   4   7  -1        1.31        0.00      1.27 o 
   5   7  -1      193.58      229.28      9.41 o 
   6   7  -1       46.48       55.25      5.93 o 
   7   7  -1      125.83      130.95     10.68 o 
   8   7  -1        5.66        8.96      3.50 o 
  -5   8  -1      107.10      111.33      9.01 o 
  -4   8  -1       11.47       12.49      3.53 o 
  -3   8  -1      184.73      195.27     12.11 o 
  -2   8  -1       22.42       22.32      4.22 o 
  -1   8  -1      133.51      132.45      9.05 o 
   0   8  -1       24.77       20.50      3.71 o 
   1   8  -1      296.70      294.86     15.91 o 
   2   8  -1       16.73       12.87      3.33 o 
   3   8  -1       49.88       54.01      5.40 o 
  -6   0   0      845.81      830.27     30.63 o 
  -4   0   0     1306.76     1279.65     48.31 o 
   2   0   0     5389.73     5028.52    239.79 o 
   4   0   0     1560.77     1488.63     43.06 o 
   6   0   0      967.20      946.50     43.89 o 
   8   0   0      344.29      348.28     19.40 o 
  10   0   0        8.18        8.08      2.79 o 
  12   0   0      435.83      422.08     24.91 o 
  -6   1   0     1773.54     1747.23     59.11 o 
  -5   1   0      927.20      868.46     29.73 o 
  -4   1   0     1842.45     1795.09     67.91 o 
  -2   1   0     5305.56     5257.38    255.51 o 
   0   1   0     5798.41     4823.58    230.72 o 
   1   1   0      516.05      514.31     24.78 o 
   2   1   0     5539.45     5391.69    161.99 o 
   3   1   0     1879.09     1922.74     48.82 o 
   4   1   0     2110.36     2063.28     50.92 o 
   5   1   0      891.99      859.89     22.62 o 
   6   1   0     1745.55     1728.61     44.60 o 
   7   1   0      502.40      505.44     14.02 o 
   8   1   0      932.03      908.11     24.35 o 
   9   1   0      761.09      713.69     26.22 o 
  10   1   0      303.75      287.91     12.35 o 
  11   1   0       41.35       37.34      3.77 o 
  12   1   0       94.58       93.16      6.21 o 
 -12   2   0       80.56       74.22      8.41 o 
 -11   2   0       36.95       39.67      5.99 o 
  -8   2   0      521.75      516.91     26.76 o 
  -7   2   0      885.59      927.99     46.98 o 
  -6   2   0      684.98      726.79     36.12 o 
  -5   2   0     2549.77     2619.54    124.06 o 
  -4   2   0      521.75      452.43     23.56 o 
  -3   2   0     1359.59     1376.29     64.85 o 
  -1   2   0     6302.71     6032.23    177.83 o 
   0   2   0     7714.23     7307.89    221.52 o 
   1   2   0     5971.74     5659.35    176.23 o 
   2   2   0      519.04      536.22     16.76 o 
   3   2   0     1345.69     1337.24     41.03 o 
   4   2   0      535.57      462.62     14.69 o 
   5   2   0     2582.93     2592.65     78.51 o 
   6   2   0      678.61      693.70     22.33 o 
   7   2   0      919.94      928.84     29.23 o 
   8   2   0      484.11      469.91     13.64 o 
   9   2   0       30.33       30.92      2.24 o 
  10   2   0      621.54      623.74     23.74 o 
  11   2   0       40.72       45.94      5.91 o 
  12   2   0       74.71       66.86      7.41 o 
 -12   3   0       45.06       49.00      6.94 o 
 -11   3   0      187.68      191.44     13.67 o 
 -10   3   0        8.93        8.68      3.28 o 
  -9   3   0     1961.75     1909.69     91.46 o 
  -8   3   0        4.16        6.28      2.65 o 
  -7   3   0      330.00      318.06     18.35 o 
  -6   3   0      151.17      161.36     10.92 o 
  -5   3   0     1970.89     1990.96     95.39 o 
  -4   3   0      282.63      307.23     16.76 o 
  -3   3   0     2891.21     2844.95    137.05 o 
  -2   3   0      450.53      471.73     17.64 o 
  -1   3   0      447.81      433.53     15.62 o 
   0   3   0       15.83       15.19      1.65 o 
   1   3   0      547.36      540.25     15.70 o 
   2   3   0      412.54      446.33     14.83 o 
   3   3   0     2880.10     2919.41     87.12 o 
   4   3   0      293.61      304.94     10.34 o 
   5   3   0     1970.08     1973.75     60.30 o 
   6   3   0      166.59      175.91      6.62 o 
   7   3   0      326.61      314.87     11.08 o 
   8   3   0        6.92        6.55      1.39 o 
   9   3   0     1829.31     1794.86     90.75 o 
  10   3   0       15.19       16.09      3.69 o 
  11   3   0      156.28      159.35     12.67 o 
  12   3   0       44.47       50.63      6.57 o 
 -11   4   0      588.84      568.38     32.74 o 
 -10   4   0       28.30       33.50      5.56 o 
  -9   4   0      720.33      700.96     39.17 o 
  -8   4   0      392.82      371.13     21.66 o 
  -7   4   0      116.01      112.13      8.96 o 
  -6   4   0      293.07      303.87     17.65 o 
  -4   4   0      408.42      419.98     23.22 o 
  -3   4   0     1816.95     1821.82     55.28 o 
  -2   4   0      523.80      569.75     18.33 o 
  -1   4   0     1046.46      975.14     30.44 o 
   0   4   0      347.39      357.42     12.17 o 
   1   4   0     1040.66      962.28     30.28 o 
   2   4   0      506.20      537.99     17.94 o 
   3   4   0     1734.61     1756.00     54.81 o 
   4   4   0      416.43      443.41     14.56 o 
   5   4   0       88.23       85.85      4.10 o 
   6   4   0      286.95      298.74     10.68 o 
   7   4   0      115.05      109.13      5.07 o 
   8   4   0      381.08      366.62     21.19 o 
   9   4   0      752.22      768.87     39.14 o 
  10   4   0       31.37       40.56      5.55 o 
  11   4   0      575.60      573.35     32.34 o 
 -10   5   0       15.65       12.82      4.34 o 
  -9   5   0      129.37      137.61     11.40 o 
  -8   5   0      169.77      171.32     12.39 o 
  -7   5   0      250.76      261.40     16.87 o 
  -6   5   0       90.28       91.22      7.80 o 
  -5   5   0      287.98      282.94     11.70 o 
  -4   5   0      267.45      278.89     10.44 o 
  -3   5   0      377.87      390.98     14.32 o 
  -2   5   0      339.44      337.82     11.64 o 
  -1   5   0      760.77      748.71     25.13 o 
   0   5   0      171.44      160.82      6.62 o 
   1   5   0      832.48      807.57     25.09 o 
   2   5   0      296.29      297.62     11.18 o 
   3   5   0      412.34      420.50     14.01 o 
   4   5   0      235.57      252.12      9.74 o 
   5   5   0      342.46      337.81     11.39 o 
   6   5   0       71.12       73.42      4.14 o 
   7   5   0      270.78      276.29     16.55 o 
   8   5   0      150.70      157.63     11.76 o 
   9   5   0      147.52      142.37     10.98 o 
  10   5   0       24.80       25.95      4.77 o 
  -9   6   0        9.73        8.00      2.48 o 
  -8   6   0       95.60       99.79      6.30 o 
  -7   6   0      109.78      109.57      6.59 o 
  -6   6   0      330.60      327.64     12.84 o 
  -5   6   0      152.57      153.32      7.40 o 
  -4   6   0      386.53      384.58     13.88 o 
  -3   6   0      464.63      455.93     16.76 o 
  -2   6   0      129.68      131.68      6.31 o 
  -1   6   0      189.73      182.41      7.96 o 
   0   6   0      410.05      407.94     14.41 o 
   1   6   0      208.88      203.44      8.00 o 
   2   6   0      128.90      129.80      6.02 o 
   3   6   0      507.81      496.21     16.54 o 
   4   6   0      349.23      346.41     13.06 o 
   5   6   0      141.28      145.85      6.67 o 
   6   6   0      314.10      301.82     18.80 o 
   7   6   0      133.46      131.32      9.80 o 
   8   6   0      104.86      109.53      9.33 o 
   9   6   0       20.13       20.06      4.30 o 
  -7   7   0        3.03        0.56      2.08 o 
  -6   7   0      465.88      464.84     17.86 o 
  -5   7   0      109.39      110.84      6.45 o 
  -4   7   0       88.26       85.45      5.56 o 
  -3   7   0        6.16        8.81      2.25 o 
  -2   7   0      108.00      119.11      6.29 o 
  -1   7   0       19.77       18.58      2.99 o 
   0   7   0      199.99      186.56      8.06 o 
   1   7   0       24.33       23.94      2.64 o 
   2   7   0      117.93      126.08      6.06 o 
   3   7   0        7.63       11.01      2.09 o 
   4   7   0      113.80      114.87      8.54 o 
   5   7   0      111.38      112.58      9.14 o 
   6   7   0      474.09      487.66     26.96 o 
   7   7   0        3.26        4.10      2.82 o 
  -5   8   0       13.92       12.56      3.63 o 
  -4   8   0       46.24       54.29      6.28 o 
  -3   8   0       25.72       25.27      4.41 o 
  -2   8   0      137.11      140.59      9.48 o 
  -1   8   0       40.62       48.39      5.32 o 
   0   8   0      424.70      414.04     20.21 o 
   1   8   0       46.82       56.30      5.61 o 
   2   8   0      127.57      137.36      6.87 o 
   3   8   0       29.15       29.83      4.78 o 
   4   8   0       55.11       63.35      6.63 o 
   5   8   0       14.54       19.32      4.07 o 
   1   0   1     3327.28     3188.39    152.37 o 
   7   0   1      702.44      690.72     37.84 o 
   9   0   1      898.91      897.43     45.67 o 
  11   0   1     1105.18     1112.71     56.86 o 
  -3   1   1     4386.36     4287.57    201.06 o 
  -2   1   1     2225.26     2276.45    113.37 o 
   0   1   1     3652.08     3346.76    163.00 o 
   1   1   1     3059.66     2909.45    135.76 o 
   2   1   1      304.11      311.60     15.99 o 
   3   1   1     1354.32     1327.68     33.07 o 
   4   1   1      886.29      909.89     23.86 o 
   5   1   1     3063.39     3167.43     79.56 o 
   6   1   1      577.94      615.71     16.88 o 
   7   1   1      342.08      346.32     13.54 o 
   8   1   1      779.93      787.54     28.11 o 
   9   1   1      256.30      253.40     10.90 o 
  10   1   1      102.43      107.74      6.17 o 
  11   1   1      124.51      124.91      7.07 o 
  12   1   1        5.09        6.10      2.19 o 
 -12   2   1       14.39       10.71      3.89 o 
 -11   2   1      190.26      180.50     14.37 o 
  -9   2   1      124.81      134.20      9.92 o 
  -8   2   1     1505.22     1535.63     74.94 o 
  -7   2   1      336.53      329.08     19.78 o 
  -6   2   1      965.95      966.20     47.12 o 
  -5   2   1     1195.50     1275.27     60.42 o 
  -4   2   1     1779.86     1826.85     82.48 o 
  -3   2   1     1340.97     1357.07     65.98 o 
  -1   2   1    12987.92    11282.61    551.85 o 
   0   2   1     2813.40     2905.60     89.73 o 
   1   2   1     1220.04     1238.65     38.84 o 
   2   2   1      409.29      439.30     13.82 o 
   3   2   1     1808.40     1855.53     56.44 o 
   4   2   1      187.53      188.92      6.53 o 
   5   2   1     1546.30     1533.11     38.71 o 
   6   2   1      739.85      730.88     19.99 o 
   7   2   1      183.75      181.31      5.74 o 
   8   2   1      186.97      187.80      6.21 o 
   9   2   1      782.49      765.73     28.10 o 
  10   2   1      470.24      476.94     18.86 o 
  11   2   1       88.24       91.64      5.99 o 
  12   2   1       26.44       27.70      3.58 o 
 -12   3   1       16.46       12.26      4.36 o 
 -11   3   1        6.38        5.57      3.20 o 
 -10   3   1      646.62      612.93     35.01 o 
  -9   3   1      357.35      354.91     22.28 o 
  -8   3   1     1095.77     1087.33     57.59 o 
  -7   3   1       76.72       77.96      7.15 o 
  -6   3   1      888.63      935.30     46.04 o 
  -5   3   1      872.82      935.52     47.63 o 
  -4   3   1     2103.97     2201.20    109.38 o 
  -3   3   1       42.97       43.29      4.01 o 
  -2   3   1     5036.76     5003.46    241.49 o 
  -1   3   1     1697.43     1697.27     50.60 o 
   0   3   1       38.70       42.01      2.38 o 
   1   3   1      567.01      569.50     17.75 o 
   2   3   1     2791.35     2769.81     80.86 o 
   3   3   1      131.93      128.45      5.18 o 
   4   3   1      736.51      710.32     21.84 o 
   5   3   1       13.20       13.54      1.38 o 
   6   3   1      306.50      293.19     10.16 o 
   7   3   1      164.47      165.27     10.86 o 
   8   3   1      451.19      452.17     26.16 o 
   9   3   1      218.94      210.85     13.98 o 
  10   3   1      161.90      164.49     12.28 o 
  11   3   1       60.62       60.84      6.84 o 
  12   3   1      130.21      125.32     10.65 o 
 -11   4   1        1.65        0.00      2.94 o 
 -10   4   1      275.82      252.88     18.45 o 
  -9   4   1      146.60      145.67     11.56 o 
  -8   4   1      198.10      204.29     13.73 o 
  -7   4   1       24.92       26.58      4.39 o 
  -5   4   1        1.10        1.92      2.04 o 
  -4   4   1      893.69      922.00     45.74 o 
  -3   4   1       34.00       45.12      4.94 o 
  -2   4   1     1209.93     1209.68     37.90 o 
  -1   4   1      413.92      441.85     14.68 o 
   0   4   1     2682.81     2598.35     79.97 o 
   1   4   1      226.90      230.82      8.46 o 
   2   4   1     1918.66     1912.39     57.72 o 
   3   4   1      136.60      138.01      5.59 o 
   4   4   1     1803.06     1802.02     55.05 o 
   5   4   1      594.58      620.86     20.21 o 
   6   4   1      164.47      165.77     10.53 o 
   7   4   1       82.74       82.60      7.29 o 
   8   4   1      232.82      236.06     14.85 o 
   9   4   1       70.35       63.32      6.79 o 
  10   4   1      457.15      460.61     26.46 o 
  11   4   1       22.01       23.22      4.81 o 
 -10   5   1      391.25      409.45     24.41 o 
  -9   5   1      255.11      251.73     17.15 o 
  -8   5   1      102.01       99.58      9.39 o 
  -7   5   1       60.89       55.25      6.94 o 
  -6   5   1      453.96      465.55     25.97 o 
  -5   5   1      305.91      308.29     19.22 o 
  -4   5   1      260.82      253.05     10.12 o 
  -3   5   1      254.96      256.47      9.69 o 
  -2   5   1      304.67      302.68     12.35 o 
  -1   5   1      514.72      506.78     16.68 o 
   0   5   1      771.06      747.22     23.41 o 
   1   5   1      371.26      372.03     13.57 o 
   2   5   1      925.56      909.87     28.23 o 
   3   5   1      651.19      683.38     23.01 o 
   4   5   1      818.65      865.94     27.03 o 
   5   5   1       75.09       65.61      6.34 o 
   6   5   1      407.06      401.46     22.28 o 
   7   5   1      202.76      208.64     14.02 o 
   8   5   1      507.84      499.07     28.04 o 
   9   5   1       83.64       83.36      8.06 o 
  10   5   1      158.58      148.19     12.35 o 
  -9   6   1        9.77       11.50      4.63 o 
  -8   6   1       86.55       95.53      9.55 o 
  -7   6   1      227.99      236.87     10.47 o 
  -6   6   1      167.85      173.44      8.28 o 
  -5   6   1      210.00      221.02      9.98 o 
  -4   6   1      350.10      358.86     13.56 o 
  -3   6   1      152.57      152.27      6.91 o 
  -2   6   1      195.31      187.26      7.87 o 
  -1   6   1      146.00      149.39      6.68 o 
   0   6   1      208.83      210.24     17.08 o 
   1   6   1      352.97      337.52     12.98 o 
   2   6   1      178.59      176.61      7.07 o 
   3   6   1      119.40      121.09      5.88 o 
   5   6   1      307.58      318.99     18.50 o 
   6   6   1      109.54      106.43      8.64 o 
   7   6   1      576.39      549.48     31.31 o 
   8   6   1      113.57      117.52      9.85 o 
   9   6   1      125.23      130.23     10.76 o 
  -8   7   1        4.30        2.49      2.25 o 
  -7   7   1      135.55      146.05      7.95 o 
  -6   7   1       41.10       41.40      4.29 o 
  -5   7   1      192.69      218.76     10.02 o 
  -4   7   1        1.77        2.18      1.86 o 
  -3   7   1       47.18       43.42      3.89 o 
  -2   7   1       90.83       83.32      4.96 o 
  -1   7   1       23.05       25.68      2.91 o 
   0   7   1      116.57      113.50      5.75 o 
   1   7   1      291.94      277.02     10.72 o 
   2   7   1       16.28       14.71      2.21 o 
   3   7   1      216.95      218.21     13.89 o 
   4   7   1       18.16       18.68      4.01 o 
   5   7   1      528.29      531.03     29.12 o 
   6   7   1       11.33        9.48      3.52 o 
   7   7   1      338.08      331.83     20.65 o 
  -5   8   1      124.84      130.29      7.51 o 
  -4   8   1        0.42        0.49      1.83 o 
  -3   8   1       57.12       54.54      4.47 o 
  -2   8   1       13.41       11.66      2.51 o 
  -1   8   1      309.25      308.98     12.25 o 
   0   8   1       25.20       21.83      2.84 o 
   1   8   1      125.67      119.31      6.42 o 
   2   8   1       26.78       32.76      5.12 o 
   3   8   1      181.61      181.31     13.07 o 
   4   8   1       14.13       16.20      4.04 o 
   5   8   1      108.34      109.27      9.69 o 
  -2   0   2       77.57       90.09      5.28 o 
   0   0   2     2552.63     2305.31    116.08 o 
   2   0   2     4192.04     3928.13    186.55 o 
   4   0   2     1251.65     1234.53     65.53 o 
   6   0   2      485.34      497.29     28.27 o 
   8   0   2     2542.00     2497.10    117.08 o 
  10   0   2     1292.92     1288.23     64.52 o 
  12   0   2      366.39      360.98     22.07 o 
 -12   1   2      217.31      208.99     15.57 o 
  -5   1   2     1758.92     2037.42     96.56 o 
  -4   1   2      343.03      335.07     20.10 o 
  -3   1   2     2297.92     2364.64    108.94 o 
  -2   1   2     1111.74     1107.17     55.98 o 
  -1   1   2      654.89      713.45     36.94 o 
   0   1   2     6314.62     5566.42    278.65 o 
   1   1   2      313.41      311.41     11.95 o 
   2   1   2      643.66      661.04     21.65 o 
   3   1   2     1371.67     1412.96     48.41 o 
   4   1   2      637.97      647.30     21.39 o 
   5   1   2     2098.92     2303.70     79.01 o 
   6   1   2      875.63      855.21     30.62 o 
   7   1   2      509.98      507.53     19.14 o 
   8   1   2     1135.36     1128.01     41.04 o 
   9   1   2      238.78      226.54     10.01 o 
  10   1   2      137.19      134.70      7.13 o 
  11   1   2      150.51      150.10      8.01 o 
  12   1   2      336.33      330.90     14.60 o 
 -12   2   2        8.79       12.59      4.22 o 
 -11   2   2      406.07      387.57     23.16 o 
  -9   2   2      208.13      208.48     14.97 o 
  -8   2   2      918.76      931.79     46.13 o 
  -7   2   2      169.72      179.78     12.81 o 
  -6   2   2     1172.92     1170.39     56.68 o 
  -5   2   2     3017.45     3190.73    148.67 o 
  -4   2   2     5175.47     5248.91    251.82 o 
  -3   2   2     3288.36     3395.33    159.62 o 
  -2   2   2     6414.09     6063.82    291.46 o 
  -1   2   2     3816.67     3739.51    188.69 o 
   0   2   2     2069.84     2221.69    111.54 o 
   1   2   2     1006.24     1050.56     31.81 o 
   3   2   2     3451.56     3322.67    104.32 o 
   4   2   2      274.47      273.80      7.65 o 
   5   2   2      978.37      981.61     26.19 o 
   6   2   2      565.64      553.75     14.84 o 
   7   2   2      684.09      654.87     22.76 o 
   8   2   2       92.67       93.13      5.26 o 
   9   2   2      836.91      846.16     30.79 o 
  10   2   2      205.09      205.86      9.78 o 
  11   2   2      229.19      239.12     11.25 o 
  12   2   2       88.24       89.52      6.22 o 
 -12   3   2        7.33        6.94      3.92 o 
 -11   3   2      327.35      315.94     20.19 o 
 -10   3   2      307.43      281.74     19.34 o 
  -9   3   2      463.68      450.72     25.69 o 
  -8   3   2      154.72      152.43     11.68 o 
  -7   3   2      798.07      821.02     42.86 o 
  -6   3   2      315.49      294.86     17.78 o 
  -5   3   2      582.29      582.69     28.97 o 
  -4   3   2     1009.11     1014.28     48.54 o 
  -3   3   2     4176.62     4330.07    209.16 o 
  -2   3   2      980.75     1020.20     47.92 o 
  -1   3   2      769.21      794.67     36.04 o 
   0   3   2     3306.37     3434.62    101.30 o 
   1   3   2      583.48      554.59     16.76 o 
   2   3   2      101.59      101.66      4.23 o 
   3   3   2     1245.03     1215.80     36.92 o 
   4   3   2      565.22      572.71     18.41 o 
   5   3   2     2410.88     2482.34     74.19 o 
   6   3   2       79.10       85.01      7.17 o 
   7   3   2      317.69      317.94     16.86 o 
   8   3   2        7.11        4.98      2.37 o 
   9   3   2      667.80      684.62     36.72 o 
  10   3   2       38.43       39.36      5.63 o 
  11   3   2      182.72      179.75     13.48 o 
 -11   4   2       92.98       95.95     10.19 o 
 -10   4   2       52.52       47.98      6.84 o 
  -9   4   2      895.25      907.05     45.94 o 
  -8   4   2       12.39        9.71      3.46 o 
  -7   4   2      324.64      339.09     21.77 o 
  -6   4   2        3.16        3.61      2.41 o 
  -5   4   2      415.33      405.81     22.83 o 
  -4   4   2      429.58      484.67     26.09 o 
  -3   4   2     2393.80     2394.82    113.75 o 
  -2   4   2     1444.74     1525.41     76.17 o 
  -1   4   2     6607.81     6338.84    190.61 o 
   0   4   2      220.10      244.01      8.84 o 
   1   4   2      849.94      808.36     25.56 o 
   2   4   2      197.74      201.95      7.50 o 
   3   4   2     1299.92     1356.72     41.06 o 
   4   4   2        9.00        9.43      1.37 o 
   5   4   2      186.59      176.69     10.64 o 
   6   4   2       91.08       89.56      7.37 o 
   8   4   2       63.76       60.81      6.23 o 
   9   4   2      208.61      203.99     14.15 o 
  10   4   2        9.87        9.27      3.34 o 
  11   4   2      335.83      354.63     22.76 o 
 -10   5   2      300.41      301.23     21.37 o 
  -9   5   2      354.23      346.21     22.95 o 
  -8   5   2      126.61      128.23     11.23 o 
  -7   5   2      137.23      135.92     10.84 o 
  -6   5   2      189.70      199.74     13.77 o 
  -5   5   2      247.93      254.60     17.11 o 
  -4   5   2       95.02       91.03      7.93 o 
  -3   5   2      504.66      508.10     17.12 o 
  -2   5   2       70.65       68.89      4.01 o 
  -1   5   2       11.47       11.22      1.74 o 
   0   5   2       94.91       88.82      4.44 o 
   1   5   2     1593.18     1551.08     46.71 o 
   2   5   2      237.94      231.12      8.97 o 
   3   5   2      790.22      803.84     25.22 o 
   4   5   2      207.76      217.89     13.38 o 
   5   5   2      343.69      339.96     21.96 o 
   6   5   2       82.71       84.43      7.66 o 
   8   5   2        1.45        2.32      2.42 o 
   9   5   2      147.56      162.64     12.86 o 
  10   5   2       97.89      100.63      9.24 o 
  -9   6   2        0.12        0.00      3.19 o 
  -8   6   2      267.85      297.51     19.74 o 
  -7   6   2      126.65      124.29     11.05 o 
  -6   6   2      280.92      282.59     18.77 o 
  -5   6   2      262.95      267.73     10.78 o 
  -4   6   2      185.10      191.89      8.14 o 
  -3   6   2       30.39       32.04      3.12 o 
  -2   6   2      449.88      425.95     14.75 o 
  -1   6   2      177.72      160.59      7.57 o 
   0   6   2      693.01      672.74     22.81 o 
   1   6   2       30.46       32.23      2.94 o 
   2   6   2       98.13       96.81      5.12 o 
   3   6   2       60.19       60.76      6.61 o 
   4   6   2      601.12      596.74     31.41 o 
   5   6   2      233.78      238.73     15.30 o 
   6   6   2      436.89      460.34     26.70 o 
   7   6   2      368.28      367.07     22.22 o 
   8   6   2      144.62      153.43     12.09 o 
   9   6   2      141.50      154.29     12.29 o 
  -7   7   2       75.70       75.13      5.66 o 
  -6   7   2      194.41      192.40      9.36 o 
  -5   7   2       33.62       32.73      3.60 o 
  -4   7   2      142.05      153.99      7.87 o 
  -3   7   2        2.87        2.43      1.75 o 
  -2   7   2      104.50      101.47      5.84 o 
  -1   7   2       86.69       85.06      5.02 o 
   0   7   2      616.57      597.43     20.26 o 
   1   7   2       21.43       18.43      2.46 o 
   2   7   2      428.66      407.08     23.52 o 
   3   7   2       11.06       12.63      3.67 o 
   4   7   2      250.58      240.79     15.87 o 
   5   7   2       65.16       75.19      7.63 o 
   6   7   2      376.95      381.14     23.41 o 
   7   7   2       15.04       19.08      4.58 o 
  -5   8   2       10.51        8.33      2.59 o 
  -4   8   2        7.70       11.20      2.83 o 
  -3   8   2        3.66        4.53      2.11 o 
  -2   8   2      166.29      162.88      8.11 o 
  -1   8   2       71.02       66.57      4.81 o 
   0   8   2      273.09      267.40     11.10 o 
   1   8   2       24.74       21.34      4.65 o 
   2   8   2      223.94      233.93     15.66 o 
   3   8   2       25.27       21.77      4.47 o 
   4   8   2       35.84       43.20      6.03 o 
   5   8   2      109.74      107.25      9.71 o 
  -3   0   3     1088.37     1100.04     54.35 o 
  -1   0   3     2362.85     2386.99    120.67 o 
   1   0   3     7878.77     7431.86    355.62 o 
   3   0   3     2611.99     2493.91    115.07 o 
   5   0   3      609.33      503.10     24.47 o 
   7   0   3      556.38      576.83     27.51 o 
   9   0   3      250.40      249.98     15.31 o 
  11   0   3      300.88      308.86     19.09 o 
 -12   1   3       62.13       71.12      8.41 o 
 -11   1   3      782.04      745.87     42.02 o 
 -10   1   3       71.15       73.77      7.87 o 
  -9   1   3      252.19      239.63     16.06 o 
  -8   1   3      883.45      898.30     47.40 o 
  -7   1   3     1713.10     1743.37     84.74 o 
  -6   1   3     1001.34     1102.36     55.82 o 
  -5   1   3     1719.78     1723.84     85.68 o 
  -4   1   3      359.32      349.44     18.94 o 
  -3   1   3      203.05      213.37     10.92 o 
  -2   1   3     2382.80     2304.43    105.40 o 
  -1   1   3     2415.46     2385.20     73.77 o 
   0   1   3     5269.27     4665.28    231.79 o 
   1   1   3     2227.42     2127.45     75.47 o 
   2   1   3      192.42      184.53      7.56 o 
   3   1   3      297.87      292.04     10.62 o 
   4   1   3      531.42      637.87     21.78 o 
   5   1   3     1680.99     1680.13     56.49 o 
   6   1   3      435.99      430.26     16.95 o 
   7   1   3      930.99      910.80     32.60 o 
   8   1   3      706.67      702.62     25.08 o 
   9   1   3       91.27       95.50      7.82 o 
  10   1   3      372.25      370.50     15.28 o 
  11   1   3      467.31      469.99     18.94 o 
  12   1   3       34.06       35.91      4.00 o 
 -12   2   3      110.35      114.41     10.99 o 
 -11   2   3       90.56       84.99      8.48 o 
 -10   2   3      103.43      109.20      9.74 o 
  -9   2   3      218.89      207.91     13.72 o 
  -8   2   3      604.08      589.38     33.55 o 
  -7   2   3      994.56     1013.54     49.26 o 
  -5   2   3      288.21      244.27     13.54 o 
  -4   2   3     2444.82     2498.01    119.38 o 
  -3   2   3      682.66      679.02     32.29 o 
  -2   2   3     1035.88     1039.00     54.13 o 
   1   2   3     1732.74     1778.16     85.75 o 
   2   2   3     1515.02     1447.27     65.17 o 
   3   2   3     1406.84     1479.04     53.42 o 
   4   2   3      181.87      168.88      7.45 o 
   5   2   3     1066.72     1107.11     37.36 o 
   6   2   3      285.56      273.92     10.78 o 
   7   2   3      905.26      915.98     32.70 o 
   8   2   3     1804.52     1831.65     63.03 o 
   9   2   3     1171.31     1178.82     42.10 o 
  10   2   3      413.60      409.25     16.67 o 
  11   2   3      151.19      152.29      8.24 o 
  12   2   3       19.93       18.24      3.16 o 
 -12   3   3      243.47      233.05     16.82 o 
 -11   3   3       29.15       30.06      5.58 o 
 -10   3   3      763.16      754.65     42.02 o 
  -9   3   3       74.78       77.44      7.72 o 
  -8   3   3      485.37      476.64     26.53 o 
  -7   3   3       10.51       11.36      3.22 o 
  -6   3   3      462.74      491.33     25.73 o 
  -5   3   3      277.30      284.89     16.15 o 
  -4   3   3      246.00      212.25     13.24 o 
  -3   3   3      274.92      278.04     15.47 o 
  -2   3   3      940.08     1011.67     55.10 o 
  -1   3   3      898.93      993.29     46.46 o 
   0   3   3     1507.32     1470.15     73.59 o 
   1   3   3      262.88      263.65      8.94 o 
   2   3   3     1814.32     1837.03     52.89 o 
   3   3   3     1160.17     1216.45     37.74 o 
   4   3   3     2170.41     2166.17    108.56 o 
   5   3   3      733.23      745.76     39.34 o 
   6   3   3      713.39      725.93     37.11 o 
   7   3   3      174.27      170.49     11.68 o 
   8   3   3      419.56      432.04     25.60 o 
   9   3   3       80.18       92.77      8.23 o 
  10   3   3      359.78      349.56     21.51 o 
  11   3   3       19.91       17.63      4.48 o 
 -11   4   3       23.22       25.36      5.84 o 
 -10   4   3      536.76      537.93     30.56 o 
  -9   4   3       23.54       25.40      5.07 o 
  -8   4   3      586.00      625.88     34.49 o 
  -7   4   3       14.31       11.38      3.69 o 
  -6   4   3      435.20      456.39     23.37 o 
  -5   4   3       44.79       48.04      5.73 o 
  -4   4   3      390.11      386.97     21.45 o 
  -3   4   3      416.50      452.30     25.15 o 
  -2   4   3     2405.85     2450.06    122.46 o 
  -1   4   3      324.76      328.14     11.47 o 
   0   4   3      222.75      239.93     14.40 o 
   1   4   3       97.60       93.33      4.11 o 
   2   4   3     2078.18     2046.17     61.91 o 
   3   4   3       74.62       75.23      3.57 o 
   4   4   3      513.46      532.38     28.18 o 
   5   4   3      120.56      124.31      8.95 o 
   6   4   3      143.77      140.40     10.95 o 
   7   4   3      147.26      148.48     10.63 o 
   8   4   3       90.93       90.51      7.96 o 
   9   4   3       56.58       56.74      6.52 o 
  10   4   3      586.03      579.55     33.30 o 
  11   4   3        9.34        5.34      3.26 o 
 -10   5   3      127.28      130.04     11.89 o 
  -9   5   3       32.86       37.01      6.29 o 
  -8   5   3      214.40      224.98     15.93 o 
  -7   5   3        0.72        0.00      2.83 o 
  -6   5   3      109.13      117.67      9.72 o 
  -5   5   3      167.81      160.90     13.04 o 
  -4   5   3      891.72      914.19     45.38 o 
  -3   5   3      138.26      129.71     10.83 o 
  -2   5   3      325.63      326.74     12.10 o 
  -1   5   3      748.42      782.98     24.69 o 
   0   5   3      852.12      842.56     26.10 o 
   1   5   3      442.51      442.66     15.26 o 
   2   5   3      927.33      915.45     28.98 o 
   3   5   3      578.54      591.88     32.32 o 
   4   5   3      790.48      777.35     40.67 o 
   5   5   3      233.75      226.44     14.54 o 
   6   5   3       49.89       47.90      5.67 o 
   7   5   3      164.21      162.17     11.62 o 
   8   5   3      276.89      289.28     18.55 o 
   9   5   3       27.97       28.12      5.06 o 
  10   5   3       85.55       93.44      9.31 o 
  -9   6   3      120.18      114.02     11.25 o 
  -8   6   3      111.08      109.74     10.87 o 
  -7   6   3       79.27       73.75      8.81 o 
  -6   6   3      157.10      150.99     12.05 o 
  -5   6   3      539.26      516.81     31.69 o 
  -4   6   3      324.08      330.06     12.67 o 
  -3   6   3      774.22      763.19     25.06 o 
  -2   6   3      355.23      359.36     13.40 o 
  -1   6   3      488.11      477.93     16.78 o 
   0   6   3      256.06      237.45      9.44 o 
   1   6   3      145.70      140.98      6.41 o 
   2   6   3       33.92       39.10      5.51 o 
   3   6   3      215.52      223.00     15.05 o 
   4   6   3       53.51       49.91      5.76 o 
   5   6   3      130.21      127.54     10.16 o 
   6   6   3      313.60      321.13     19.66 o 
   7   6   3      125.79      136.75     10.88 o 
   8   6   3      198.09      197.07     14.20 o 
  -7   7   3      304.51      314.86     13.51 o 
  -6   7   3      138.62      146.03      7.98 o 
  -5   7   3      501.53      500.65     18.82 o 
  -4   7   3       17.19       13.70      3.90 o 
  -3   7   3      270.43      274.95     11.24 o 
  -2   7   3       77.21       76.44      4.92 o 
  -1   7   3      225.83      221.34      9.31 o 
   0   7   3       18.25       18.43      2.50 o 
   1   7   3      281.59      260.90     16.64 o 
   2   7   3        8.89        8.77      3.31 o 
   3   7   3       96.89      101.53      9.18 o 
   4   7   3       70.39       66.82      7.18 o 
   5   7   3      168.21      166.69     12.52 o 
   6   7   3       98.43       95.33      9.12 o 
   7   7   3      238.04      257.14     17.76 o 
  -5   8   3      146.43      162.24     16.37 o 
  -4   8   3       51.92       50.18      4.60 o 
  -3   8   3       68.08       73.09      5.24 o 
  -2   8   3       20.35       20.22      2.86 o 
  -1   8   3      313.84      313.10     12.49 o 
   0   8   3       32.94       35.62      5.72 o 
   1   8   3      334.85      326.39     20.50 o 
   2   8   3       76.73       73.09      7.88 o 
   3   8   3      217.18      217.46     15.01 o 
   4   8   3       22.96       16.97      4.47 o 
 -12   0   4      311.56      331.97     22.14 o 
  -6   0   4      866.97      924.53     47.80 o 
  -4   0   4      307.25      401.54     23.38 o 
  -2   0   4     1590.33     1586.47     77.34 o 
   2   0   4     4262.12     4167.91    205.97 o 
   4   0   4     1885.29     2143.19     92.41 o 
   6   0   4     1722.39     1747.66     85.93 o 
   8   0   4     1018.45      993.67     49.52 o 
  10   0   4      395.86      377.78     21.92 o 
  12   0   4      222.54      212.73     15.00 o 
 -12   1   4      467.76      452.71     28.06 o 
 -11   1   4      336.61      316.80     20.89 o 
 -10   1   4      263.95      271.13     18.62 o 
  -9   1   4       51.54       49.91      6.04 o 
  -8   1   4      943.70      981.40     46.40 o 
  -7   1   4      325.09      357.95     20.90 o 
  -6   1   4      442.20      413.50     21.71 o 
  -5   1   4      289.36      285.48     15.31 o 
  -3   1   4      679.90      693.62     31.53 o 
  -1   1   4     1158.26     1226.65     40.88 o 
   0   1   4     5681.71     5155.11    236.23 o 
   1   1   4      604.49      629.65     20.53 o 
   2   1   4     1458.52     1453.80     49.94 o 
   3   1   4     1333.35     1368.44     46.54 o 
   4   1   4      730.19      688.70     24.27 o 
   5   1   4      879.54      916.64     32.39 o 
   6   1   4     1124.53     1118.90     38.97 o 
   7   1   4      262.37      250.56     10.55 o 
   8   1   4      739.43      735.80     27.17 o 
   9   1   4      118.97      117.91      6.50 o 
  10   1   4      430.39      420.72     16.98 o 
  11   1   4      123.66      126.58      7.30 o 
  12   1   4      172.02      159.02      8.72 o 
 -12   2   4       70.08       63.76      8.29 o 
 -11   2   4       45.82       41.21      6.27 o 
 -10   2   4      213.60      206.06     15.00 o 
  -9   2   4      269.91      266.26     17.16 o 
  -8   2   4       78.09       77.53      7.20 o 
  -7   2   4      437.15      445.48     25.61 o 
  -6   2   4     2194.47     2331.84    108.52 o 
  -5   2   4     1326.66     1345.82     65.94 o 
  -4   2   4      684.87      691.45     35.07 o 
  -3   2   4     3659.81     3611.93    169.78 o 
  -2   2   4      548.30      579.77     32.71 o 
  -1   2   4      846.67      879.28     47.96 o 
   0   2   4     1769.98     1764.85     88.27 o 
   2   2   4      547.80      553.03     30.83 o 
   3   2   4      155.15      138.45      5.59 o 
   4   2   4     1198.91     1245.72     43.19 o 
   5   2   4      798.29      794.91     27.67 o 
   6   2   4     1229.11     1236.81     42.12 o 
   7   2   4      420.89      440.51     16.64 o 
   8   2   4      781.64      785.21     28.61 o 
   9   2   4      299.18      288.13     12.55 o 
  10   2   4      132.30      131.58      7.21 o 
  11   2   4      197.34      203.94     10.05 o 
 -12   3   4       45.94       44.84      7.23 o 
 -11   3   4      186.90      181.56     14.21 o 
 -10   3   4       72.43       75.06      8.32 o 
  -9   3   4      111.67      121.09     10.21 o 
  -8   3   4      115.08      118.73     10.03 o 
  -7   3   4      379.19      409.20     24.40 o 
  -6   3   4       64.94       74.33      7.11 o 
  -5   3   4      198.39      201.08     12.94 o 
  -4   3   4      171.85      175.33     11.93 o 
  -3   3   4     1850.40     1833.08     89.34 o 
  -2   3   4      511.01      517.06     26.93 o 
  -1   3   4     2644.06     2708.57    123.33 o 
   0   3   4      555.23      584.62     31.26 o 
   1   3   4     1087.77     1067.06     33.70 o 
   2   3   4      365.21      408.31     13.49 o 
   3   3   4     1289.37     1318.26     62.78 o 
   4   3   4     1008.77     1016.73     51.66 o 
   5   3   4      474.92      469.64     25.56 o 
   6   3   4      176.77      173.03     11.91 o 
   7   3   4      469.15      450.04     23.87 o 
   8   3   4       56.57       54.61      6.18 o 
   9   3   4      369.80      370.52     20.65 o 
  10   3   4      138.95      139.14     10.80 o 
  11   3   4      211.17      221.14     16.16 o 
 -11   4   4      318.65      317.16     21.01 o 
 -10   4   4       26.56       32.38      6.00 o 
  -9   4   4      563.80      563.83     31.83 o 
  -8   4   4       12.43       10.93      4.01 o 
  -7   4   4       99.30       93.66      8.34 o 
  -6   4   4       54.66       54.62      6.36 o 
  -5   4   4      266.64      269.61     17.69 o 
  -4   4   4       78.04       83.68      7.51 o 
  -3   4   4      675.76      700.48     39.79 o 
  -2   4   4       32.72       41.15      5.22 o 
   0   4   4      659.64      657.53     21.62 o 
   1   4   4     1666.65     1597.92     48.88 o 
   2   4   4      140.04      134.15      9.55 o 
   3   4   4     1903.71     1924.77     97.12 o 
   4   4   4        7.63        9.48      2.74 o 
   5   4   4     1165.23     1176.18     57.67 o 
   6   4   4       96.88       91.56      7.91 o 
   7   4   4      931.03      939.27     46.16 o 
   8   4   4       38.44       37.28      5.20 o 
   9   4   4      687.22      685.10     38.58 o 
  10   4   4        0.32        0.56      2.44 o 
 -10   5   4       68.47       68.09      8.94 o 
  -9   5   4      376.36      384.56     23.99 o 
  -8   5   4      108.94      132.17     11.64 o 
  -7   5   4      225.58      216.47     16.10 o 
  -6   5   4      424.44      406.47     25.26 o 
  -5   5   4      216.21      229.85     15.72 o 
  -4   5   4      181.46      194.78     14.81 o 
  -3   5   4      340.95      339.52     20.42 o 
  -2   5   4      317.44      312.32     18.81 o 
  -1   5   4     1041.42     1045.63     33.52 o 
   0   5   4      517.00      489.08     18.45 o 
   1   5   4      382.23      377.71     13.41 o 
   2   5   4      372.16      363.65     21.20 o 
   3   5   4      992.38      974.59     50.23 o 
   4   5   4      173.82      162.16     11.37 o 
   5   5   4      315.48      323.48     20.07 o 
   6   5   4      144.80      155.26     11.43 o 
   7   5   4      163.42      175.46     12.73 o 
   8   5   4       81.24       85.92      8.53 o 
   9   5   4       25.96       26.91      5.01 o 
  -9   6   4       77.28       82.35     10.01 o 
  -8   6   4      102.94      103.02     10.71 o 
  -7   6   4      172.86      169.82     13.67 o 
  -6   6   4      211.06      229.49     16.15 o 
  -5   6   4      787.09      824.46     43.77 o 
  -4   6   4      545.25      557.18     31.75 o 
  -3   6   4      516.42      494.75     17.59 o 
  -2   6   4       85.18       85.51      5.10 o 
  -1   6   4      543.00      516.86     18.24 o 
   0   6   4      352.88      354.41     12.60 o 
   1   6   4       45.67       38.18      5.43 o 
   2   6   4      338.28      333.44     20.11 o 
   3   6   4       13.01       18.97      4.09 o 
   4   6   4      135.24      136.50     10.13 o 
   5   6   4        6.96        9.55      3.42 o 
   6   6   4      125.47      119.55     10.04 o 
   7   6   4       58.88       59.53      7.15 o 
   8   6   4      389.35      391.49     24.13 o 
  -7   7   4       31.98       36.78      7.01 o 
  -6   7   4      221.69      217.40     10.46 o 
  -5   7   4      207.56      181.53      8.97 o 
  -4   7   4      220.78      218.81      9.75 o 
  -3   7   4        7.65        7.35      2.34 o 
  -2   7   4      278.06      270.12     10.75 o 
  -1   7   4       23.41       20.90      2.67 o 
   0   7   4      591.17      592.50     32.63 o 
   1   7   4       28.66       26.13      4.89 o 
   2   7   4       54.50       48.48      6.15 o 
   3   7   4       23.00       23.47      4.65 o 
   4   7   4       85.92       89.12      8.40 o 
   5   7   4       95.66       94.33      9.05 o 
   6   7   4      129.77      134.46     11.49 o 
  -4   8   4      122.74      121.56      7.05 o 
  -3   8   4      101.66       90.34      5.93 o 
  -2   8   4      327.32      302.98     19.89 o 
  -1   8   4       12.27       15.69      4.71 o 
   0   8   4      219.02      213.05     15.24 o 
   1   8   4       42.28       42.62      6.18 o 
   2   8   4      178.73      182.73     13.25 o 
   3   8   4        9.03        9.32      3.80 o 
 -11   0   5      752.45      698.68     38.68 o 
  -9   0   5      421.82      394.64     23.44 o 
  -7   0   5      501.79      501.32     25.91 o 
  -5   0   5      831.53      787.36     43.07 o 
  -1   0   5     2129.27     2158.01    106.35 o 
   1   0   5     2933.54     2700.04    134.28 o 
   3   0   5     3867.17     3786.84    179.87 o 
   5   0   5     5123.31     5342.88    245.46 o 
   7   0   5     1115.31     1106.19     54.69 o 
   9   0   5      442.27      437.44     26.43 o 
  11   0   5      286.68      323.67     19.89 o 
 -12   1   5       48.73       47.96      6.78 o 
 -11   1   5      260.53      259.63     18.39 o 
 -10   1   5        4.37        2.47      2.56 o 
  -9   1   5      156.95      145.15     10.45 o 
  -8   1   5       57.23       56.79      6.34 o 
  -7   1   5       95.87       92.45      7.50 o 
  -6   1   5       84.01       93.79      7.69 o 
  -5   1   5      668.53      673.07     34.13 o 
  -4   1   5      351.45      335.65     13.73 o 
  -3   1   5      362.53      348.99     13.61 o 
  -2   1   5      782.86      842.08     26.97 o 
  -1   1   5     4551.84     4434.41    151.67 o 
   0   1   5     1267.10     1250.36     41.40 o 
   1   1   5     3324.11     3262.43    114.17 o 
   2   1   5     3201.01     3232.22    108.19 o 
   3   1   5     3493.68     3517.38    118.41 o 
   4   1   5      625.92      641.46     23.87 o 
   5   1   5     1082.12     1071.68     35.59 o 
   6   1   5      174.33      168.02      7.92 o 
   7   1   5      865.11      839.77     29.27 o 
   8   1   5      220.10      223.35      9.63 o 
   9   1   5      115.38      119.95      6.47 o 
  10   1   5        1.02        0.34      1.50 o 
  11   1   5      141.57      147.88      8.11 o 
 -12   2   5       14.23        9.63      4.07 o 
 -11   2   5       17.39       23.07      5.20 o 
 -10   2   5      132.94      131.15     10.98 o 
  -9   2   5      135.60      135.54     10.29 o 
  -8   2   5      182.96      193.67     14.15 o 
  -7   2   5      456.53      474.11     24.88 o 
  -6   2   5      428.82      401.89     23.93 o 
  -5   2   5      844.04      899.97     47.80 o 
  -4   2   5      515.28      505.19     24.73 o 
  -3   2   5     1886.08     1945.48     94.36 o 
  -2   2   5     1279.33     1243.31     43.04 o 
   0   2   5      509.38      530.09     27.62 o 
   1   2   5     1359.63     1349.09     68.73 o 
   2   2   5      348.48      359.00     12.37 o 
   3   2   5       43.41       47.20      2.52 o 
   4   2   5      686.90      700.82     23.84 o 
   5   2   5      789.59      773.56     26.36 o 
   6   2   5      786.54      830.48     30.05 o 
   7   2   5      708.56      689.85     24.43 o 
   8   2   5      965.65      993.14     35.01 o 
   9   2   5      122.10      115.94      6.36 o 
  10   2   5      198.44      194.19      9.48 o 
  11   2   5       68.61       72.34      5.35 o 
 -11   3   5       40.51       45.98      7.19 o 
 -10   3   5      289.87      288.78     19.46 o 
  -9   3   5      141.91      154.97     11.93 o 
  -8   3   5      674.01      679.59     37.99 o 
  -7   3   5      445.33      470.62     27.75 o 
  -5   3   5       19.49       20.61      4.05 o 
  -4   3   5     1371.65     1476.51     66.55 o 
  -3   3   5      213.77      219.92     13.22 o 
  -2   3   5     1595.18     1631.01     81.60 o 
  -1   3   5      401.62      392.87     20.80 o 
   0   3   5     1617.78     1643.63     82.29 o 
   1   3   5      168.02      172.54      6.37 o 
   2   3   5      769.47      752.59     35.65 o 
   3   3   5      113.49      127.66      9.45 o 
   4   3   5      863.91      891.78     45.35 o 
   5   3   5      265.14      268.46     16.44 o 
   6   3   5      381.11      397.80     21.82 o 
   7   3   5       13.16       12.87      3.22 o 
   8   3   5      434.25      427.93     25.52 o 
   9   3   5      202.03      207.77     13.92 o 
  10   3   5      558.50      563.74     31.93 o 
 -11   4   5       12.91       17.16      5.61 o 
 -10   4   5      604.51      583.99     34.32 o 
  -9   4   5       16.65       14.60      4.43 o 
  -8   4   5      723.33      701.88     38.88 o 
  -7   4   5        5.87        7.60      3.49 o 
  -6   4   5     1111.32     1120.77     55.66 o 
  -5   4   5        5.47        7.49      3.58 o 
  -4   4   5      404.93      400.80     23.87 o 
  -3   4   5      255.37      267.67     16.19 o 
  -2   4   5      679.77      671.17     37.03 o 
  -1   4   5      109.77      116.17      9.09 o 
   0   4   5      769.71      749.45     23.66 o 
   1   4   5       19.25       17.85      3.53 o 
   2   4   5     1536.78     1469.70     72.17 o 
   3   4   5      136.65      147.28     10.15 o 
   4   4   5     1065.97     1022.15     50.95 o 
   5   4   5       56.97       59.09      6.27 o 
   6   4   5      232.34      238.88     15.40 o 
   7   4   5       17.73       23.51      4.10 o 
   8   4   5      363.87      359.41     23.40 o 
   9   4   5        8.15        6.10      3.03 o 
  10   4   5      100.04      113.31     10.48 o 
 -10   5   5      110.80       98.02     10.95 o 
  -9   5   5      126.25      141.66     12.68 o 
  -8   5   5      493.27      526.95     30.96 o 
  -7   5   5      498.39      528.14     31.07 o 
  -6   5   5        3.21        6.28      3.76 o 
  -5   5   5       76.89       68.47      8.10 o 
  -4   5   5      174.03      179.85     13.03 o 
  -3   5   5      600.47      615.03     32.28 o 
  -2   5   5      575.70      529.10     30.28 o 
  -1   5   5     1010.06     1005.70     31.13 o 
   0   5   5      544.94      541.47     30.63 o 
   1   5   5      116.49      112.69      9.05 o 
   2   5   5      496.78      466.96     26.13 o 
   3   5   5       54.59       52.14      6.11 o 
   4   5   5      368.03      376.32     21.78 o 
   5   5   5      305.59      300.10     18.80 o 
   6   5   5       71.80       67.37      7.30 o 
   7   5   5       35.18       38.61      5.58 o 
   9   5   5       57.08       62.47      7.41 o 
  -8   6   5        0.33        0.00      3.70 o 
  -7   6   5      173.45      177.92     14.21 o 
  -5   6   5      726.73      730.39     41.20 o 
  -4   6   5      200.61      190.56     14.73 o 
  -3   6   5      215.35      214.04      9.12 o 
  -2   6   5      207.59      211.25      9.20 o 
  -1   6   5      827.93      776.68     25.18 o 
   0   6   5       21.43       23.58      4.71 o 
   1   6   5      108.80      118.44      9.72 o 
   2   6   5       77.43       76.61      7.88 o 
   3   6   5      196.62      198.05     14.80 o 
   4   6   5       32.15       36.91      5.33 o 
   5   6   5      152.11      147.84     11.48 o 
   6   6   5       96.10      105.35      9.41 o 
   7   6   5      260.77      273.14     18.18 o 
   8   6   5      382.91      387.04     23.16 o 
  -7   7   5       92.05       89.34     10.94 o 
  -6   7   5       41.41       43.87      7.65 o 
  -5   7   5      241.42      234.48     10.62 o 
  -4   7   5      160.59      168.85      8.34 o 
  -3   7   5      292.31      294.12     12.05 o 
  -2   7   5       12.24       10.02      4.16 o 
  -1   7   5      785.29      728.36     40.38 o 
   0   7   5       38.67       35.59      5.78 o 
   1   7   5      247.07      251.47     17.59 o 
   2   7   5       65.24       66.40      7.49 o 
   3   7   5      266.24      251.03     16.66 o 
   4   7   5      186.55      188.23     14.19 o 
   5   7   5      106.53      113.91     10.11 o 
   6   7   5       48.99       50.53      6.71 o 
  -3   8   5       97.95       93.61     10.43 o 
  -2   8   5       12.22       15.19      4.70 o 
  -1   8   5       24.17       19.63      4.94 o 
   0   8   5       34.19       32.38      5.96 o 
   1   8   5      230.95      229.31     16.27 o 
   2   8   5       14.34       12.63      4.27 o 
 -12   0   6      229.18      222.58     16.46 o 
 -10   0   6      148.31      170.69     13.16 o 
  -8   0   6     1114.85     1062.12     52.23 o 
  -6   0   6     1218.00     1225.77     61.50 o 
  -4   0   6      938.31      947.42     50.22 o 
  -2   0   6      139.70      183.67     11.65 o 
   0   0   6     9942.33     8388.72    431.31 o 
   2   0   6     2781.26     2731.41    129.99 o 
   4   0   6     2776.11     2651.27    120.86 o 
   6   0   6     1338.36     1412.45     67.02 o 
   8   0   6      126.96      125.15      8.98 o 
  10   0   6        1.67        1.13      2.13 o 
 -12   1   6      147.52      153.19      9.33 o 
 -11   1   6      144.31      126.42      7.63 o 
 -10   1   6      103.26      107.87      6.71 o 
  -9   1   6      112.84      114.65      6.80 o 
  -8   1   6      414.27      414.11     16.84 o 
  -7   1   6      403.83      390.69     16.05 o 
  -6   1   6      572.85      572.43     20.40 o 
  -5   1   6     1073.94     1110.17     38.27 o 
  -4   1   6     1014.09      987.11     34.65 o 
  -3   1   6     1535.77     1519.46     51.50 o 
  -2   1   6     2779.91     2793.33     94.13 o 
  -1   1   6     2334.74     2488.59     84.16 o 
   0   1   6     3538.91     3462.51    122.89 o 
   1   1   6      576.35      549.92     18.00 o 
   2   1   6     2133.01     2155.99     72.62 o 
   3   1   6      284.06      285.79     10.25 o 
   4   1   6      396.88      387.22     13.36 o 
   5   1   6      269.81      270.24     10.62 o 
   6   1   6      430.16      445.13     16.46 o 
   7   1   6       75.09       74.71      4.60 o 
   8   1   6      151.93      170.05      7.64 o 
   9   1   6       59.89       64.83      4.40 o 
  10   1   6      208.05      208.60      9.96 o 
  11   1   6       27.51       30.90      3.79 o 
 -12   2   6       38.74       41.23      6.83 o 
 -11   2   6      175.56      167.60     13.54 o 
 -10   2   6      229.09      223.84     16.14 o 
  -9   2   6       95.37       91.54      8.74 o 
  -8   2   6       27.71       26.45      4.83 o 
  -7   2   6      123.89      132.45      9.79 o 
  -6   2   6      828.73      839.14     43.13 o 
  -5   2   6      898.22      917.89     45.79 o 
  -4   2   6      179.58      186.82      8.11 o 
  -3   2   6     1195.83     1216.39     41.17 o 
  -2   2   6     1627.44     1693.36     57.60 o 
  -1   2   6     1040.32     1096.03     52.04 o 
   0   2   6      462.11      453.09     23.10 o 
   1   2   6      731.49      740.82     39.32 o 
   2   2   6      133.42      128.78      5.14 o 
   3   2   6      766.29      798.48     26.82 o 
   4   2   6      706.20      739.76     25.46 o 
   5   2   6     1044.08     1060.73     37.47 o 
   6   2   6      175.59      171.50      7.94 o 
   7   2   6      602.10      565.65     31.49 o 
   8   2   6      713.77      691.27     38.42 o 
   9   2   6       92.50      103.05      8.92 o 
  10   2   6      168.69      180.82     13.21 o 
 -11   3   6      146.42      151.43     13.38 o 
 -10   3   6       11.99        9.33      4.12 o 
  -9   3   6      449.70      442.75     25.86 o 
  -8   3   6       30.73       26.55      5.12 o 
  -6   3   6       16.06       16.44      3.93 o 
  -5   3   6      241.91      250.28     14.88 o 
  -4   3   6      226.96      243.90     16.07 o 
  -3   3   6     2014.71     2035.90     95.39 o 
  -2   3   6       93.10       98.74      8.36 o 
  -1   3   6      619.79      598.29     33.36 o 
   0   3   6       99.80       97.60      7.72 o 
   1   3   6      409.70      390.31     22.26 o 
   2   3   6      219.62      227.37     13.67 o 
   3   3   6     1469.75     1523.65     76.81 o 
   4   3   6      169.64      179.35     11.96 o 
   5   3   6      642.59      649.54     35.83 o 
   6   3   6       71.00       68.52      6.48 o 
   8   3   6       89.02       77.17      7.70 o 
   9   3   6      281.86      293.91     18.33 o 
  10   3   6       51.83       56.27      7.08 o 
 -10   4   6       11.65        8.69      4.31 o 
  -9   4   6      438.19      437.84     27.40 o 
  -8   4   6        3.19        3.39      3.31 o 
  -7   4   6      703.98      713.90     40.07 o 
  -6   4   6      360.96      383.68     22.84 o 
  -5   4   6      443.14      447.29     28.34 o 
  -4   4   6       63.35       63.15      7.17 o 
  -3   4   6     1107.07     1106.38     56.91 o 
  -2   4   6      177.89      166.25     11.98 o 
  -1   4   6      103.17      104.54      9.11 o 
   0   4   6       46.30       41.93      5.56 o 
   1   4   6      453.87      425.23     22.59 o 
   2   4   6       18.34       17.05      3.57 o 
   3   4   6      674.45      662.70     34.88 o 
   4   4   6       16.64       16.88      3.65 o 
   5   4   6      687.31      679.77     36.75 o 
   6   4   6       72.17       77.88      7.53 o 
   7   4   6       50.91       56.83      6.20 o 
   8   4   6      204.63      206.14     14.61 o 
   9   4   6       83.53       93.07      9.11 o 
  -9   5   6      158.02      161.50     14.12 o 
  -8   5   6      200.47      203.67     16.43 o 
  -7   5   6       77.38       88.90      9.67 o 
  -6   5   6      143.34      150.10     12.32 o 
  -5   5   6      497.78      488.96     28.33 o 
  -4   5   6       99.22       99.85      9.26 o 
  -3   5   6      328.37      332.93     20.68 o 
  -2   5   6       91.27       94.29      8.72 o 
  -1   5   6      841.03      821.80     44.29 o 
   0   5   6       66.08       64.98      6.94 o 
   1   5   6      172.83      176.51     12.16 o 
   2   5   6      197.15      185.61     12.79 o 
   3   5   6      657.56      646.00     36.12 o 
   4   5   6      371.05      377.71     22.71 o 
   5   5   6      104.28      108.61      8.89 o 
   6   5   6      130.13      124.45     10.66 o 
   7   5   6      200.27      198.29     13.80 o 
  -8   6   6      197.03      203.43     16.08 o 
  -7   6   6       56.01       53.80      8.32 o 
  -6   6   6      234.48      225.05     17.12 o 
  -5   6   6       96.09       90.61      9.56 o 
  -4   6   6      111.25      103.15     10.41 o 
  -3   6   6       36.51       43.84      6.72 o 
  -2   6   6      207.12      217.91     15.83 o 
  -1   6   6       78.61       85.07      8.50 o 
   0   6   6      118.17      121.55     10.28 o 
   1   6   6      208.89      197.75     14.26 o 
   2   6   6       20.13       19.66      4.41 o 
   3   6   6      297.03      292.19     18.32 o 
   4   6   6       56.21       54.51      6.65 o 
   5   6   6       94.99       97.64      9.14 o 
   6   6   6      188.75      186.39     14.20 o 
   7   6   6      277.49      291.46     18.88 o 
  -6   7   6      154.55      166.98     14.76 o 
  -5   7   6       57.53       52.02      8.20 o 
  -4   7   6      140.82      139.81      7.37 o 
  -3   7   6        4.70        2.88      4.00 o 
  -2   7   6      102.49      118.38     10.99 o 
  -1   7   6       11.91        8.99      3.97 o 
   0   7   6      135.91      134.27     11.50 o 
   1   7   6       86.65       84.78      8.76 o 
   2   7   6      123.76      136.82     11.49 o 
   3   7   6       34.96       33.22      5.81 o 
   4   7   6        0.80        0.54      2.80 o 
   5   7   6       16.09       16.21      4.51 o 
  -2   8   6       57.66       50.63      7.20 o 
  -1   8   6       28.38       19.83      5.14 o 
   0   8   6      183.12      174.73     13.79 o 
   1   8   6       15.71       12.41      4.33 o 
 -11   0   7      850.32      808.47     42.77 o 
  -9   0   7      274.47      273.10     16.61 o 
  -7   0   7     1884.76     1893.23     90.94 o 
  -5   0   7      652.78      652.99     35.12 o 
  -3   0   7      349.13      342.98     20.86 o 
  -1   0   7     1381.61     1367.97     64.79 o 
   1   0   7     1585.60     1466.15     71.27 o 
   3   0   7     2382.61     2323.94    109.97 o 
   5   0   7      872.86      851.03     42.35 o 
   7   0   7     1156.39     1074.73     55.00 o 
 -11   1   7      231.78      224.26     11.53 o 
 -10   1   7      109.92      117.09      7.14 o 
  -9   1   7      344.49      343.81     14.67 o 
  -8   1   7      281.92      288.34     12.74 o 
  -7   1   7      201.70      214.53      9.36 o 
  -6   1   7      360.44      359.45     14.95 o 
  -5   1   7     1276.94     1260.90     43.40 o 
  -4   1   7      913.41      930.14     30.97 o 
  -3   1   7     2266.62     2253.98     75.77 o 
  -2   1   7      401.35      479.49     18.22 o 
  -1   1   7     1302.42     1268.34     45.03 o 
   0   1   7      356.08      368.51     13.59 o 
   1   1   7      673.40      661.43     22.86 o 
   2   1   7      170.93      174.43      6.63 o 
   3   1   7      403.78      412.83     15.62 o 
   4   1   7      659.46      673.39     24.93 o 
   5   1   7      372.03      373.86     13.82 o 
   6   1   7      546.25      557.96     20.90 o 
   7   1   7      163.81      165.71      7.40 o 
   8   1   7      118.52      116.21      8.65 o 
   9   1   7      265.54      275.12     16.75 o 
  10   1   7      184.90      188.49     13.47 o 
 -11   2   7      170.33      157.89      9.42 o 
 -10   2   7      104.71      109.83      6.99 o 
  -9   2   7       61.51       62.71      5.11 o 
  -8   2   7      233.37      244.58     10.91 o 
  -7   2   7      469.82      453.62     18.49 o 
  -6   2   7      904.13      881.82     32.12 o 
  -5   2   7      787.78      779.13     28.89 o 
  -4   2   7      730.86      736.52     26.16 o 
  -3   2   7     1356.03     1399.06     68.35 o 
  -2   2   7      509.96      532.45     28.11 o 
  -1   2   7     1455.37     1478.83     68.05 o 
   0   2   7      684.25      640.00     33.88 o 
   1   2   7      492.02      485.89     26.40 o 
   2   2   7      633.97      624.55     32.22 o 
   4   2   7      177.23      183.49     12.98 o 
   5   2   7      210.18      223.25     13.43 o 
   6   2   7      167.82      169.24     12.59 o 
   7   2   7      118.84      113.80      8.29 o 
   8   2   7      104.36      115.20      9.44 o 
   9   2   7       51.53       60.27      6.79 o 
  10   2   7      200.09      207.81     14.69 o 
 -11   3   7       37.70       26.73      6.05 o 
 -10   3   7      191.68      180.64     14.56 o 
  -8   3   7      254.46      257.34     18.59 o 
  -7   3   7       69.14       65.93      7.56 o 
  -6   3   7     1021.14     1026.90     51.53 o 
  -5   3   7     1118.70     1163.12     59.69 o 
  -4   3   7     1417.95     1440.11     71.92 o 
  -3   3   7       99.27      105.01      9.08 o 
  -2   3   7     3508.31     3468.22    169.39 o 
  -1   3   7      789.92      799.20     40.14 o 
   0   3   7      908.45      916.14     48.09 o 
   1   3   7      566.32      554.98     29.11 o 
   2   3   7     1490.37     1422.89     70.81 o 
   3   3   7       48.53       48.84      5.70 o 
   4   3   7      339.13      327.55     18.42 o 
   5   3   7      290.15      283.42     16.42 o 
   6   3   7       16.13       12.69      3.15 o 
   7   3   7       44.66       40.65      5.18 o 
   8   3   7      309.44      316.88     19.17 o 
   9   3   7       19.63       21.56      4.67 o 
 -10   4   7      305.82      311.19     22.32 o 
  -9   4   7       17.07       18.81      5.58 o 
  -8   4   7      650.71      687.43     38.90 o 
  -7   4   7       60.70       63.46      7.88 o 
  -6   4   7       68.98       70.34      8.32 o 
  -5   4   7      107.84      104.89      9.68 o 
  -4   4   7      273.51      269.83     17.77 o 
  -3   4   7       80.60       79.10      8.17 o 
  -2   4   7      303.61      307.36     20.11 o 
  -1   4   7        1.71        1.85      2.88 o 
   0   4   7      730.14      754.21     38.97 o 
   1   4   7      151.90      140.68     10.83 o 
   2   4   7     1032.26     1029.55     48.21 o 
   3   4   7      268.14      265.07     17.09 o 
   4   4   7     1914.04     1929.35     93.45 o 
   5   4   7        2.56        0.93      2.12 o 
   6   4   7      257.46      246.64     16.34 o 
   7   4   7       44.87       36.72      5.31 o 
   8   4   7      206.06      203.01     14.93 o 
   9   4   7       10.22       10.65      3.73 o 
  -9   5   7       14.79       18.45      5.81 o 
  -8   5   7      102.97       94.03     10.58 o 
  -7   5   7       48.51       52.53      7.81 o 
  -6   5   7      271.08      287.68     19.54 o 
  -5   5   7      423.90      406.48     25.04 o 
  -4   5   7       87.56       87.95      9.20 o 
  -3   5   7      268.84      265.11     18.23 o 
  -2   5   7      147.16      138.56     11.91 o 
  -1   5   7      200.99      198.87     13.88 o 
   0   5   7      261.78      267.76     17.28 o 
   1   5   7      197.24      196.72     13.70 o 
   2   5   7      497.97      465.10     27.11 o 
   3   5   7      434.39      427.29     25.63 o 
   4   5   7       29.77       27.39      4.77 o 
   5   5   7      121.47      126.01     10.40 o 
   6   5   7      433.04      442.14     25.44 o 
   7   5   7       38.94       44.30      6.11 o 
   8   5   7      126.14      131.67     11.18 o 
  -7   6   7       91.16      103.51     11.23 o 
  -6   6   7      123.13      117.40     12.08 o 
  -5   6   7       75.82       82.30      9.55 o 
  -4   6   7      118.76      112.24     10.57 o 
  -3   6   7       70.28       72.32      8.47 o 
  -2   6   7      111.29      115.24     10.32 o 
  -1   6   7      285.64      272.12     17.69 o 
   0   6   7       56.48       63.28      7.59 o 
   1   6   7       22.55       20.39      4.53 o 
   2   6   7       35.86       35.03      5.60 o 
   3   6   7      213.76      218.43     15.30 o 
   4   6   7       26.14       23.79      5.03 o 
   5   6   7      345.71      365.25     23.03 o 
   6   6   7       43.83       47.32      6.61 o 
  -5   7   7      235.88      248.70     18.35 o 
  -4   7   7       28.71       30.87      6.40 o 
  -3   7   7       80.35       77.49      8.88 o 
  -2   7   7      141.46      131.19     11.87 o 
  -1   7   7       71.98       73.13      8.39 o 
   0   7   7        3.47        2.96      3.30 o 
   1   7   7      129.48      130.28     11.65 o 
   2   7   7       22.07       20.68      4.87 o 
   3   7   7       31.66       31.36      5.82 o 
   4   7   7       18.49       14.36      4.47 o 
 -10   0   8      422.80      417.20     25.70 o 
  -8   0   8     1074.97     1031.79     53.75 o 
  -6   0   8     2985.12     2984.42    144.51 o 
  -4   0   8     1025.65     1024.32     50.02 o 
  -2   0   8       36.92       45.29      4.55 o 
   0   0   8     1439.82     1352.57     67.44 o 
   2   0   8      805.02      774.00     37.76 o 
   4   0   8      477.59      494.15     27.33 o 
   6   0   8      152.35      157.12     10.46 o 
   8   0   8      154.21      184.08     12.52 o 
 -11   1   8       83.75       74.92      6.02 o 
 -10   1   8      204.93      207.56     10.81 o 
  -9   1   8       63.34       65.27      5.11 o 
  -8   1   8      200.91      205.22      9.79 o 
  -7   1   8      105.32      103.76      5.88 o 
  -6   1   8     1864.84     1817.18     62.10 o 
  -5   1   8      534.50      527.79     19.86 o 
  -4   1   8      678.02      680.38     25.03 o 
  -3   1   8      125.25      129.58      6.31 o 
  -2   1   8      533.20      512.15     19.15 o 
  -1   1   8      259.42      252.85     14.71 o 
   0   1   8      901.96      877.87     44.12 o 
   1   1   8       91.11       92.50      6.47 o 
   2   1   8     1012.03     1001.54     51.78 o 
   3   1   8      367.50      361.48     18.45 o 
   5   1   8      191.20      196.97     12.91 o 
   6   1   8      221.60      221.90     12.69 o 
   7   1   8      526.41      507.12     27.32 o 
   8   1   8      453.19      445.02     24.90 o 
   9   1   8       77.51       75.59      7.48 o 
  10   1   8      125.33      132.24     11.00 o 
 -11   2   8      255.75      252.96     18.61 o 
 -10   2   8       25.42       30.10      5.97 o 
  -9   2   8      142.05      140.33     11.97 o 
  -8   2   8      312.05      293.05     19.42 o 
  -7   2   8      225.96      231.85     16.36 o 
  -5   2   8      422.58      435.95     25.36 o 
  -4   2   8      191.42      206.67     14.38 o 
  -3   2   8     1109.82     1110.47     57.03 o 
  -2   2   8     1190.57     1208.85     58.84 o 
  -1   2   8      539.36      539.74     28.84 o 
   0   2   8      623.70      613.91     31.84 o 
   1   2   8      179.72      170.92     10.90 o 
   2   2   8      396.70      381.42     20.24 o 
   3   2   8      236.18      244.93     14.52 o 
   4   2   8      373.60      367.13     19.65 o 
   5   2   8      120.71      126.85     10.22 o 
   6   2   8      179.31      177.11     11.83 o 
   7   2   8      185.21      175.50     11.87 o 
   8   2   8      135.88      137.69     11.04 o 
   9   2   8      221.63      230.74     15.39 o 
 -10   3   8       16.10       13.11      4.82 o 
  -9   3   8      259.86      261.91     18.79 o 
  -8   3   8      102.18      100.28      9.84 o 
  -7   3   8      339.61      342.96     21.76 o 
  -6   3   8       49.73       47.06      6.71 o 
  -5   3   8      663.48      676.94     38.37 o 
  -4   3   8      112.33      111.90      9.73 o 
  -3   3   8     1470.75     1509.83     75.23 o 
  -2   3   8      318.38      318.19     19.05 o 
  -1   3   8      260.01      248.37     16.66 o 
   0   3   8      332.23      337.54     18.86 o 
   1   3   8      433.92      422.78     23.05 o 
   2   3   8      289.85      281.86     16.69 o 
   3   3   8      360.05      385.25     24.65 o 
   4   3   8      104.80      114.39      8.60 o 
   5   3   8      469.73      462.12     24.12 o 
   6   3   8      192.67      195.18     13.76 o 
   7   3   8      174.11      161.59     11.16 o 
   8   3   8       41.77       43.31      6.02 o 
   9   3   8      253.53      266.59     18.18 o 
  -9   4   8      403.78      436.87     26.84 o 
  -8   4   8       26.03       24.13      5.94 o 
  -7   4   8      461.87      482.41     29.20 o 
  -6   4   8       53.66       53.42      7.27 o 
  -5   4   8      159.54      165.23     12.79 o 
  -4   4   8      106.60      112.07     10.41 o 
  -3   4   8      180.40      191.11     13.59 o 
  -2   4   8       33.31       39.02      6.10 o 
  -1   4   8      438.67      426.85     24.25 o 
   0   4   8       57.57       57.72      6.78 o 
   1   4   8      197.07      211.18     13.50 o 
   2   4   8       76.16       77.43      7.56 o 
   3   4   8     1452.36     1435.90     73.49 o 
   4   4   8      132.63      130.61     10.05 o 
   5   4   8      589.12      612.82     33.25 o 
   6   4   8       78.43       85.86      8.03 o 
   7   4   8      101.02      106.69      9.66 o 
   8   4   8       45.64       47.07      6.33 o 
  -8   5   8      121.71      118.32     12.04 o 
  -7   5   8      128.74      125.62     12.02 o 
  -6   5   8      110.40      123.91     11.65 o 
  -5   5   8      308.84      320.13     20.39 o 
  -4   5   8       58.05       62.03      7.96 o 
  -3   5   8      376.38      358.31     21.96 o 
  -2   5   8       40.07       42.78      6.72 o 
  -1   5   8      180.69      165.19     12.87 o 
   0   5   8      107.75      105.11      9.43 o 
   1   5   8      236.17      220.84     15.55 o 
   2   5   8        0.56        0.00      2.49 o 
   3   5   8      205.17      207.67     14.18 o 
   4   5   8       39.67       36.49      5.45 o 
   5   5   8      214.86      223.99     15.72 o 
   6   5   8       79.12       83.83      8.59 o 
   7   5   8      140.71      147.08     12.08 o 
  -7   6   8       55.55       68.69      9.90 o 
  -6   6   8      152.64      152.24     13.84 o 
  -5   6   8       79.27       77.50      9.14 o 
  -4   6   8       61.06       60.48      8.28 o 
  -3   6   8      157.60      163.55     13.23 o 
  -2   6   8      158.84      161.60     13.15 o 
  -1   6   8      126.19      119.55     10.74 o 
   0   6   8      368.11      350.93     21.93 o 
   1   6   8       86.57       85.31      8.72 o 
   2   6   8      127.66      131.15     11.00 o 
   3   6   8      112.79      100.63      9.41 o 
   4   6   8       68.04       77.58      8.50 o 
   5   6   8       25.19       25.28      5.20 o 
  -4   7   8       88.29       85.10     10.03 o 
  -3   7   8       37.66       35.36      6.99 o 
  -2   7   8      155.52      139.05     12.46 o 
  -1   7   8       31.93       23.27      5.66 o 
   0   7   8      307.48      291.25     19.88 o 
   1   7   8       22.18       18.35      5.15 o 
   2   7   8      327.17      319.81     21.87 o 
 -11   0   9      293.45      275.75     19.88 o 
  -9   0   9      945.13      962.66     49.62 o 
  -7   0   9      200.96      190.36     14.07 o 
  -5   0   9      983.01      995.22     49.11 o 
  -3   0   9      393.22      415.39     21.23 o 
  -1   0   9      465.35      475.81     22.00 o 
   1   0   9      193.43      189.24     10.69 o 
 -10   1   9       41.20       42.25      4.46 o 
  -9   1   9      182.16      176.90      9.29 o 
  -8   1   9      104.69      105.37      6.44 o 
  -7   1   9      804.98      796.64     41.01 o 
  -6   1   9     2375.29     2414.25    119.24 o 
  -5   1   9      714.57      764.94     40.83 o 
  -4   1   9      519.67      552.97     29.41 o 
  -3   1   9      406.17      409.55     22.10 o 
  -2   1   9      131.27      128.47      9.85 o 
  -1   1   9      527.67      524.03     25.54 o 
   0   1   9      570.99      544.23     27.75 o 
   1   1   9      676.17      658.13     36.21 o 
   2   1   9       16.50       15.03      2.83 o 
   3   1   9       13.62       15.00      2.77 o 
   4   1   9      702.11      698.52     33.77 o 
   5   1   9      606.20      605.26     30.23 o 
   6   1   9       16.11       18.03      3.36 o 
   7   1   9      498.66      498.89     26.94 o 
   8   1   9       47.17       58.03      6.43 o 
 -10   2   9       88.34       81.85      9.38 o 
  -9   2   9       48.86       45.71      7.03 o 
  -8   2   9      491.67      468.89     29.29 o 
  -7   2   9      279.49      281.15     18.37 o 
  -6   2   9       74.91       83.63      8.72 o 
  -5   2   9       52.96       48.73      6.41 o 
  -4   2   9      497.61      514.04     27.33 o 
  -3   2   9      135.37      134.43     10.01 o 
  -2   2   9      201.00      192.48     12.34 o 
  -1   2   9      899.66      859.69     43.35 o 
   0   2   9      230.80      234.10     14.98 o 
   1   2   9      186.38      185.63     12.10 o 
   2   2   9      573.57      551.65     28.39 o 
   3   2   9     1566.02     1557.70     80.66 o 
   4   2   9      160.24      170.50     11.38 o 
   5   2   9      249.52      252.93     15.97 o 
   6   2   9       31.21       35.68      4.87 o 
   7   2   9       49.87       48.41      5.87 o 
   8   2   9      158.42      160.88     11.77 o 
 -10   3   9      154.40      149.62     14.18 o 
  -9   3   9       20.94       27.78      6.00 o 
  -8   3   9      261.08      278.80     19.21 o 
  -7   3   9       62.89       61.71      7.88 o 
  -6   3   9      284.46      293.88     18.33 o 
  -5   3   9      134.18      136.95     11.30 o 
  -4   3   9       34.71       35.68      6.04 o 
  -3   3   9       98.23      100.87      9.23 o 
  -2   3   9      181.16      198.04     13.58 o 
  -1   3   9       39.49       48.16      6.08 o 
   0   3   9      388.97      370.91     23.19 o 
   1   3   9       61.08       60.05      6.10 o 
   2   3   9      207.76      193.59     14.15 o 
   3   3   9      259.71      256.29     16.54 o 
   4   3   9      535.93      546.89     29.67 o 
   5   3   9      207.12      205.59     14.13 o 
   6   3   9      369.05      378.38     21.40 o 
   7   3   9       49.41       52.01      6.21 o 
   8   3   9      423.45      433.68     25.31 o 
  -9   4   9        2.91        4.85      4.54 o 
  -8   4   9      425.59      435.90     27.69 o 
  -7   4   9        9.39       10.02      4.91 o 
  -6   4   9      136.71      145.15     12.32 o 
  -5   4   9       69.40       58.37      7.79 o 
  -4   4   9      125.41      118.53     10.80 o 
  -3   4   9       51.25       48.90      6.64 o 
  -2   4   9      542.11      558.47     32.35 o 
  -1   4   9       64.58       60.37      7.17 o 
   0   4   9      288.29      286.47     18.86 o 
   1   4   9        0.41        0.87      2.36 o 
   2   4   9      466.81      469.56     25.98 o 
   3   4   9      162.44      168.08     12.44 o 
   4   4   9      335.73      344.07     21.11 o 
   5   4   9       57.61       70.31      7.36 o 
   6   4   9      237.60      241.76     16.62 o 
   7   4   9        8.33       11.84      3.76 o 
  -7   5   9       69.52       66.80      9.20 o 
  -6   5   9      297.80      312.22     21.56 o 
  -5   5   9      122.49      116.95     11.79 o 
  -4   5   9      491.86      470.96     27.98 o 
  -3   5   9       39.23       45.50      7.11 o 
  -2   5   9      486.68      481.48     29.20 o 
  -1   5   9       77.14       75.37      8.12 o 
   0   5   9       85.07       83.12      8.58 o 
   1   5   9       13.68       14.20      4.03 o 
   2   5   9      223.76      237.13     15.84 o 
   3   5   9      121.55      132.76     11.17 o 
   4   5   9      186.51      176.04     13.34 o 
   5   5   9      175.41      176.84     13.46 o 
   6   5   9       61.56       75.43      8.30 o 
  -6   6   9       25.96       18.59      5.81 o 
  -5   6   9      164.49      167.17     14.63 o 
  -4   6   9      127.48      125.05     12.16 o 
  -3   6   9      130.16      124.97     11.77 o 
  -2   6   9      203.09      208.32     15.15 o 
  -1   6   9      195.46      185.84     14.34 o 
   0   6   9      113.42      104.20     10.21 o 
   1   6   9      183.54      191.60     14.37 o 
   2   6   9      207.84      214.60     15.72 o 
   3   6   9       76.07       81.06      8.81 o 
   4   6   9       80.22       80.51      8.96 o 
 -10   0  10      266.28      273.40     17.94 o 
  -8   0  10      126.45      129.56     10.33 o 
  -6   0  10      558.54      550.80     29.19 o 
 -10   1  10      113.14      120.00     11.53 o 
  -9   1  10      107.65      111.10     10.14 o 
  -8   1  10      469.81      456.42     26.36 o 
  -7   1  10      175.13      187.67     13.91 o 
  -6   1  10      453.46      478.41     27.21 o 
  -5   1  10      201.82      191.08     14.19 o 
  -3   1  10      144.49      153.15     10.71 o 
  -2   1  10       26.89       29.83      4.48 o 
  -1   1  10       16.92       14.97      3.28 o 
   0   1  10      452.04      445.64     25.88 o 
   1   1  10        8.94        8.51      2.43 o 
   2   1  10      150.56      145.55     10.07 o 
   3   1  10      630.63      630.61     31.73 o 
  -9   2  10      149.90      171.69     13.83 o 
  -8   2  10      330.21      342.65     22.55 o 
  -7   2  10       39.99       39.10      6.60 o 
  -5   2  10       25.99       28.03      5.28 o 
  -4   2  10      262.68      264.04     17.16 o 
  -3   2  10      676.32      666.22     35.30 o 
  -2   2  10      284.60      284.73     16.87 o 
  -1   2  10      393.18      401.90     23.16 o 
   0   2  10      439.76      431.66     23.62 o 
   1   2  10      265.26      268.74     14.99 o 
   2   2  10       34.51       37.64      4.77 o 
   3   2  10      237.49      244.98     15.12 o 
   4   2  10       38.91       37.33      5.00 o 
   5   2  10      170.66      183.07     12.29 o 
   6   2  10       93.27       97.54      8.38 o 
   7   2  10      106.59       99.98      8.88 o 
   8   2  10      123.08      127.71     10.07 o 
  -9   3  10      176.71      188.93     15.61 o 
  -8   3  10       42.34       36.55      6.85 o 
  -7   3  10      738.03      737.78     40.83 o 
  -6   3  10       85.18       87.49      9.23 o 
  -5   3  10      178.07      178.24     13.65 o 
  -4   3  10      159.01      143.00     12.32 o 
  -3   3  10      612.91      610.34     33.78 o 
  -2   3  10      135.37      132.30     11.10 o 
  -1   3  10      684.83      646.06     34.91 o 
   0   3  10       91.66       82.26      7.87 o 
   1   3  10      111.54      125.62      9.61 o 
   2   3  10        1.23        0.00      1.93 o 
   3   3  10      249.84      250.46     16.48 o 
   4   3  10       34.63       37.40      5.36 o 
   5   3  10      459.87      479.65     26.40 o 
   6   3  10       87.82       94.52      8.46 o 
   7   3  10      100.85      107.57      9.31 o 
  -8   4  10      105.27      118.57     12.14 o 
  -7   4  10      290.04      314.92     22.01 o 
  -6   4  10        3.96        2.24      3.74 o 
  -5   4  10      409.60      416.31     25.06 o 
  -4   4  10       37.16       35.64      6.17 o 
  -3   4  10      193.07      200.54     15.16 o 
  -2   4  10        8.90        7.48      3.69 o 
  -1   4  10      213.09      214.56     14.91 o 
   0   4  10       11.05       12.57      3.79 o 
   1   4  10      195.95      198.53     13.96 o 
   2   4  10      134.91      122.26     10.05 o 
   3   4  10      411.27      439.10     25.76 o 
   4   4  10       12.41       19.26      4.18 o 
   5   4  10      266.63      266.44     17.55 o 
   6   4  10       20.09       22.10      4.71 o 
  -6   5  10      113.71      127.65     12.40 o 
  -5   5  10      180.50      191.59     15.52 o 
  -4   5  10       40.48       41.41      7.30 o 
  -3   5  10      102.34      102.79     10.76 o 
  -2   5  10      215.18      194.94     15.15 o 
  -1   5  10        6.37        8.38      4.04 o 
   0   5  10      151.33      159.48     12.71 o 
   1   5  10      251.44      243.23     17.15 o 
   2   5  10       43.32       43.86      6.23 o 
   3   5  10      281.17      306.11     19.72 o 
   4   5  10      102.74      103.44      9.62 o 
   5   5  10      125.66      136.22     11.85 o 
  -4   6  10       94.52      105.57     11.44 o 
  -3   6  10       92.08       87.10      9.99 o 
  -2   6  10      202.18      186.39     14.88 o 
  -1   6  10      136.47      133.34     12.22 o 
   0   6  10      269.91      270.27     18.91 o 
   1   6  10      134.19      136.22     11.91 o 
   2   6  10      205.22      196.39     14.92 o 
  -9   1  11      120.21      122.87     11.20 o 
  -8   1  11       23.88       25.79      5.46 o 
  -7   1  11       65.62       70.20      7.87 o 
  -6   1  11      210.79      213.29     14.27 o 
  -5   1  11      130.53      128.23     10.89 o 
  -8   2  11       47.67       53.80      7.88 o 
  -7   2  11      185.84      187.40     14.22 o 
  -6   2  11      119.62      119.67     11.02 o 
  -5   2  11       39.18       45.40      6.79 o 
  -4   2  11      189.37      197.57     13.68 o 
  -3   2  11      104.72      102.66      8.92 o 
  -2   2  11      211.83      214.16     14.34 o 
  -1   2  11      367.50      342.61     20.42 o 
   0   2  11      374.29      368.11     21.53 o 
   1   2  11      508.73      487.06     26.16 o 
   2   2  11      634.67      637.33     33.92 o 
   3   2  11      359.91      357.94     21.69 o 
   4   2  11      152.17      152.88     10.70 o 
  -8   3  11      341.53      345.83     23.82 o 
  -7   3  11      335.92      366.01     23.45 o 
  -6   3  11       95.10       98.83     10.80 o 
  -5   3  11       41.32       47.30      7.24 o 
  -4   3  11      300.30      292.13     18.94 o 
  -3   3  11       31.96       36.46      6.14 o 
  -2   3  11      164.36      169.06     13.58 o 
  -1   3  11       36.06       31.00      5.30 o 
   0   3  11      360.35      346.00     20.53 o 
   1   3  11       36.82       39.54      5.61 o 
   3   3  11       32.99       39.10      5.39 o 
   4   3  11      376.09      369.32     21.84 o 
   5   3  11       20.95       24.33      4.49 o 
   6   3  11      103.40      104.33      9.54 o 
  -7   4  11       35.17       37.65      7.31 o 
  -6   4  11      322.38      355.65     22.65 o 
  -5   4  11        4.01        4.49      4.00 o 
  -4   4  11      185.81      188.23     14.44 o 
  -3   4  11       12.06        9.86      4.35 o 
  -2   4  11      339.00      345.12     22.37 o 
  -1   4  11      126.30      119.49     10.41 o 
   0   4  11       54.46       53.25      6.84 o 
   1   4  11      135.26      137.78     11.11 o 
   2   4  11      127.96      129.64     10.70 o 
   3   4  11       27.69       25.99      4.89 o 
   4   4  11      153.71      151.95     12.31 o 
   5   4  11       19.33       22.64      4.70 o 
  -5   5  11       66.95       65.33      9.04 o 
  -4   5  11       62.12       79.03      9.79 o 
  -3   5  11      134.97      125.64     11.97 o 
  -2   5  11      155.83      153.62     12.97 o 
  -1   5  11       73.94       82.75      8.93 o 
   0   5  11      126.96      125.80     11.71 o 
   1   5  11       33.39       32.02      5.62 o 
   2   5  11      109.23      107.82     10.26 o 
   3   5  11       20.02       24.95      5.10 o 
  -7   2  12        9.00       13.23      4.97 o 
  -6   2  12       69.56       74.84      8.93 o 
  -5   2  12      112.32      125.72     11.11 o 
  -4   2  12       66.12       63.74      7.63 o 
  -7   3  12       66.30       81.72     10.04 o 
  -6   3  12       41.59       40.69      7.36 o 
  -5   3  12       77.56       72.76      8.77 o 
  -4   3  12       73.09       67.47      8.33 o 
  -3   3  12      132.02      146.39     11.87 o 
  -2   3  12      139.46      128.96     10.95 o 
  -1   3  12      332.75      313.71     20.17 o 
   0   3  12       21.43       21.81      4.51 o 
   1   3  12      356.96      318.83     19.24 o 
   2   3  12      120.73      118.69      9.54 o 
   3   3  12      759.34      751.12     40.61 o 
   4   3  12       39.05       39.99      5.51 o 
  -5   4  12      214.58      210.59     16.54 o 
  -4   4  12       13.65       14.18      5.21 o 
  -3   4  12      339.77      354.76     23.33 o 
  -2   4  12        8.34       12.26      4.52 o 
  -1   4  12      188.88      178.88     14.71 o 
   0   4  12      131.22      133.46     11.30 o 
   1   4  12      400.10      405.86     24.33 o 
   2   4  12       12.77       17.36      4.37 o 
   3   4  12      170.40      176.37     13.50 o 
  -2   5  12       53.27       56.80      7.86 o 
  -1   5  12       41.39       43.34      6.82 o 
  -5   3  13       37.50       40.74      7.01 o 
  -4   3  13      187.79      191.04     14.67 o 
  -1   4  13        0.50        0.00      2.65 o 
                                                 
